# Supplementary material for: Fantastic wetlands and why to monitor them: Demonstrating the social and financial benefit potential of methane abatement through salt marsh restoration
Source: PLOS Clim. Author manuscript; Available in PMC 2025 Jul 5. (PMC11457170; doi:10.1371/journal.pclm.0000317)
Supplement: Supplement1 — S1 Text. Supporting information text [24, 30, 41]. (DOCX) S1 Table. Projected social benefits of avoided carbon 2021–2050. Shown here are the summed annual values at each site using the social cost of carbon. The Essex and both Gloucester restoration projects were successful in increasing salinity above the 18 psu threshold, which is the level assumed to stop production of methane from impaired salt marsh. The social cost of carbon was applied to the avoided emissions at each site as if the restoration projects were completed in 2021. In contrast, the Rockport and both Ipswich restorations were not successful at restoring salinity values above the 18 psu threshold and were therefore excluded from further analysis; and the Conomo Point rd. site presented with a pre-restoration salinity value more than 18 psu. The SCC values shown here are estimates of the social damage that would have been incurred between 2021–2050 from the lower sequestration rate of carbon from these sites if no restoration had taken place, again assuming that the project was completed in 2021. The “all restricted salt marsh in MA” row demonstrates the estimated social benefits of increased carbon sequestration assuming that all sites were successfully remediated and is therefore an overestimation of the possible. This is a truncated table; the remaining table is shown in S5 Table. (DOCX) S2 Table. Annual emissions savings from avoided methane and increased carbon sequestration. This table summarizes values at each site calculated using Eq 1, where E are the annual emissions avoided, GWP is the global warming potential of methane, C is the increase in soil carbon sequestration, and VCUS-yr are the annual verified carbon units that could have been generated considering the CO2e potential of both avoided methane and increased carbon sequestered as a result of each restoration assuming that the project was considered for carbon credits via the Verified Carbon Standard. (DOCX) S3 Table. Social benefit [file NIHMS2015136-supplement-Supplement1.zip › pclm.0000317.s004.xlsx]

## Sheet: Sheet1
2021 Social Cost of Methane
Year	5% Avg.	Gloucester, MA, Eastern Point	Gloucester, MA, Mill Pond	All Impaired MA Salt Marsh	3% Avg	Gloucester, MA, Eastern Point	Gloucester, MA, Mill Pond	All Impaired MA Salt Marsh	2.5% Avg	Gloucester, MA, Eastern Point	Gloucester, MA, Mill Pond	All Impaired MA Salt Marsh
2020	670	139.017	2054.22	118323	1500	311.232	4599.01	264903	2000	414.975	6132.01	353204
2021	690	143.167	2115.54	121855	1500	311.232	4599.01	264903	2000	414.975	6132.01	353204
2022	720	149.391	2207.53	127153	1600	331.98	4905.61	282563	2100	435.724	6438.62	370864
2023	750	155.616	2299.51	132452	1600	331.98	4905.61	282563	2100	435.724	6438.62	370864
2024	770	159.766	2360.83	135984	1700	352.729	5212.21	300223	2200	456.473	6745.22	388524
2025	800	165.99	2452.81	141282	1700	352.729	5212.21	300223	2200	456.473	6745.22	388524
2026	830	172.215	2544.79	146580	1800	373.478	5518.81	317884	2300	477.222	7051.82	406185
2027	860	178.439	2636.77	151878	1800	373.478	5518.81	317884	2300	477.222	7051.82	406185
2028	880	182.589	2698.09	155410	1900	394.227	5825.41	335544	2400	497.97	7358.42	423845
2029	910	188.814	2790.07	160708	1900	394.227	5825.41	335544	2500	518.719	7665.02	441505
2030	940	195.038	2882.05	166006	2000	414.975	6132.01	353204	2500	518.719	7665.02	441505
2031	970	201.263	2974.03	171304	2000	414.975	6132.01	353204	2600	539.468	7971.62	459165
2032	1000	207.488	3066.01	176602	2100	435.724	6438.62	370864	2600	539.468	7971.62	459165
2033	1000	207.488	3066.01	176602	2100	435.724	6438.62	370864	2700	560.217	8278.22	476825
2034	1100	228.236	3372.61	194262	2200	456.473	6745.22	388524	2800	580.966	8584.82	494486
2035	1100	228.236	3372.61	194262	2200	456.473	6745.22	388524	2800	580.966	8584.82	494486
2036	1100	228.236	3372.61	194262	2300	477.222	7051.82	406185	2900	601.714	8891.42	512146
2037	1200	248.985	3679.21	211922	2300	477.222	7051.82	406185	3000	622.463	9198.02	529806
2038	1200	248.985	3679.21	211922	2400	497.97	7358.42	423845	3000	622.463	9198.02	529806
2039	1200	248.985	3679.21	211922	2500	518.719	7665.02	441505	3100	643.212	9504.62	547466
2040	1300	269.734	3985.81	229583	2500	518.719	7665.02	441505	3100	643.212	9504.62	547466
2041	1300	269.734	3985.81	229583	2600	539.468	7971.62	459165	3200	663.961	9811.22	565126
2042	1400	290.483	4292.41	247243	2600	539.468	7971.62	459165	3300	684.709	10117.8	582787
2043	1400	290.483	4292.41	247243	2700	560.217	8278.22	476825	3300	684.709	10117.8	582787
2044	1400	290.483	4292.41	247243	2700	560.217	8278.22	476825	3400	705.458	10424.4	600447
2045	1500	311.232	4599.01	264903	2800	580.966	8584.82	494486	3500	726.207	10731	618107
2046	1500	311.232	4599.01	264903	2800	580.966	8584.82	494486	3500	726.207	10731	618107
2047	1500	311.232	4599.01	264903	2900	601.714	8891.42	512146	3600	746.956	11037.6	635767
2048	1600	331.98	4905.61	282563	3000	622.463	9198.02	529806	3700	767.704	11344.2	653427
2049	1600	331.98	4905.61	282563	3000	622.463	9198.02	529806	3700	767.704	11344.2	653427
2050	1700	352.729	5212.21	300223	3000	622.463	9198.02	529806	3800	788.453	11650.8	671088
	2021-2050	7100.23	104919	6.04332e+06		14150.7	209102	1.20443e+07		17885.4	264290	1.52231e+07
