# Supplementary material for: Fantastic wetlands and why to monitor them: Demonstrating the social and financial benefit potential of methane abatement through salt marsh restoration
Source: PLOS Clim. Author manuscript; Available in PMC 2025 Jul 5. (PMC11457170; doi:10.1371/journal.pclm.0000317)
Supplement: Supplement1 — S1 Text. Supporting information text [24, 30, 41]. (DOCX) S1 Table. Projected social benefits of avoided carbon 2021–2050. Shown here are the summed annual values at each site using the social cost of carbon. The Essex and both Gloucester restoration projects were successful in increasing salinity above the 18 psu threshold, which is the level assumed to stop production of methane from impaired salt marsh. The social cost of carbon was applied to the avoided emissions at each site as if the restoration projects were completed in 2021. In contrast, the Rockport and both Ipswich restorations were not successful at restoring salinity values above the 18 psu threshold and were therefore excluded from further analysis; and the Conomo Point rd. site presented with a pre-restoration salinity value more than 18 psu. The SCC values shown here are estimates of the social damage that would have been incurred between 2021–2050 from the lower sequestration rate of carbon from these sites if no restoration had taken place, again assuming that the project was completed in 2021. The “all restricted salt marsh in MA” row demonstrates the estimated social benefits of increased carbon sequestration assuming that all sites were successfully remediated and is therefore an overestimation of the possible. This is a truncated table; the remaining table is shown in S5 Table. (DOCX) S2 Table. Annual emissions savings from avoided methane and increased carbon sequestration. This table summarizes values at each site calculated using Eq 1, where E are the annual emissions avoided, GWP is the global warming potential of methane, C is the increase in soil carbon sequestration, and VCUS-yr are the annual verified carbon units that could have been generated considering the CO2e potential of both avoided methane and increased carbon sequestered as a result of each restoration assuming that the project was considered for carbon credits via the Verified Carbon Standard. (DOCX) S3 Table. Social benefit [file NIHMS2015136-supplement-Supplement1.zip › pclm.0000317.s005.xlsx]

## Sheet: Sheet1
Year	5% Avg.	Gloucester, MA, Eastern Point	Gloucester, MA, Mill Pond	All Impaired MA Salt Marsh	3% Avg	Gloucester, MA, Eastern Point	Gloucester, MA, Mill Pond	All Impaired MA Salt Marsh	2.5% Avg	Gloucester, MA, Eastern Point	Gloucester, MA, Mill Pond	All Impaired MA Salt Marsh
2020	670	301.961	4462.03	257013	1500	676.033	9989.61	575402	2000	901.377	13319.5	767202
2021	690	310.975	4595.22	264685	1500	676.033	9989.61	575402	2000	901.377	13319.5	767202
2022	720	324.496	4795.02	276193	1600	721.102	10655.6	613762	2100	946.446	13985.5	805563
2023	750	338.017	4994.81	287701	1600	721.102	10655.6	613762	2100	946.446	13985.5	805563
2024	770	347.03	5128	295373	1700	766.171	11321.6	652122	2200	991.515	14651.4	843923
2025	800	360.551	5327.79	306881	1700	766.171	11321.6	652122	2200	991.515	14651.4	843923
2026	830	374.072	5527.59	318389	1800	811.24	11987.5	690482	2300	1036.58	15317.4	882283
2027	860	387.592	5727.38	329897	1800	811.24	11987.5	690482	2300	1036.58	15317.4	882283
2028	880	396.606	5860.57	337569	1900	856.309	12653.5	728842	2400	1081.65	15983.4	920643
2029	910	410.127	6060.37	349077	1900	856.309	12653.5	728842	2500	1126.72	16649.4	959003
2030	940	423.647	6260.16	360585	2000	901.377	13319.5	767202	2500	1126.72	16649.4	959003
2031	970	437.168	6459.95	372093	2000	901.377	13319.5	767202	2600	1171.79	17315.3	997363
2032	1000	450.689	6659.74	383601	2100	946.446	13985.5	805563	2600	1171.79	17315.3	997363
2033	1000	450.689	6659.74	383601	2100	946.446	13985.5	805563	2700	1216.86	17981.3	1.03572e+06
2034	1100	495.758	7325.72	421961	2200	991.515	14651.4	843923	2800	1261.93	18647.3	1.07408e+06
2035	1100	495.758	7325.72	421961	2200	991.515	14651.4	843923	2800	1261.93	18647.3	1.07408e+06
2036	1100	495.758	7325.72	421961	2300	1036.58	15317.4	882283	2900	1307	19313.3	1.11244e+06
2037	1200	540.826	7991.69	460321	2300	1036.58	15317.4	882283	3000	1352.07	19979.2	1.1508e+06
2038	1200	540.826	7991.69	460321	2400	1081.65	15983.4	920643	3000	1352.07	19979.2	1.1508e+06
2039	1200	540.826	7991.69	460321	2500	1126.72	16649.4	959003	3100	1397.13	20645.2	1.18916e+06
2040	1300	585.895	8657.67	498682	2500	1126.72	16649.4	959003	3100	1397.13	20645.2	1.18916e+06
2041	1300	585.895	8657.67	498682	2600	1171.79	17315.3	997363	3200	1442.2	21311.2	1.22752e+06
2042	1400	630.964	9323.64	537042	2600	1171.79	17315.3	997363	3300	1487.27	21977.2	1.26588e+06
2043	1400	630.964	9323.64	537042	2700	1216.86	17981.3	1.03572e+06	3300	1487.27	21977.2	1.26588e+06
2044	1400	630.964	9323.64	537042	2700	1216.86	17981.3	1.03572e+06	3400	1532.34	22643.1	1.30424e+06
2045	1500	676.033	9989.61	575402	2800	1261.93	18647.3	1.07408e+06	3500	1577.41	23309.1	1.3426e+06
2046	1500	676.033	9989.61	575402	2800	1261.93	18647.3	1.07408e+06	3500	1577.41	23309.1	1.3426e+06
2047	1500	676.033	9989.61	575402	2900	1307	19313.3	1.11244e+06	3600	1622.48	23975.1	1.38096e+06
2048	1600	721.102	10655.6	613762	3000	1352.07	19979.2	1.1508e+06	3700	1667.55	24641	1.41932e+06
2049	1600	721.102	10655.6	613762	3000	1352.07	19979.2	1.1508e+06	3700	1667.55	24641	1.41932e+06
2050	1700	766.171	11321.6	652122	3000	1352.07	19979.2	1.1508e+06	3800	1712.62	25307	1.45768e+06
	2021-2050	15422.6	227896	1.31268e+07		30737	454194	2.61616e+07		38849.4	574070	3.30664e+07
