# Supplementary material for: Fantastic wetlands and why to monitor them: Demonstrating the social and financial benefit potential of methane abatement through salt marsh restoration
Source: PLOS Clim. Author manuscript; Available in PMC 2025 Jul 5. (PMC11457170; doi:10.1371/journal.pclm.0000317)
Supplement: Supplement1 — S1 Text. Supporting information text [24, 30, 41]. (DOCX) S1 Table. Projected social benefits of avoided carbon 2021–2050. Shown here are the summed annual values at each site using the social cost of carbon. The Essex and both Gloucester restoration projects were successful in increasing salinity above the 18 psu threshold, which is the level assumed to stop production of methane from impaired salt marsh. The social cost of carbon was applied to the avoided emissions at each site as if the restoration projects were completed in 2021. In contrast, the Rockport and both Ipswich restorations were not successful at restoring salinity values above the 18 psu threshold and were therefore excluded from further analysis; and the Conomo Point rd. site presented with a pre-restoration salinity value more than 18 psu. The SCC values shown here are estimates of the social damage that would have been incurred between 2021–2050 from the lower sequestration rate of carbon from these sites if no restoration had taken place, again assuming that the project was completed in 2021. The “all restricted salt marsh in MA” row demonstrates the estimated social benefits of increased carbon sequestration assuming that all sites were successfully remediated and is therefore an overestimation of the possible. This is a truncated table; the remaining table is shown in S5 Table. (DOCX) S2 Table. Annual emissions savings from avoided methane and increased carbon sequestration. This table summarizes values at each site calculated using Eq 1, where E are the annual emissions avoided, GWP is the global warming potential of methane, C is the increase in soil carbon sequestration, and VCUS-yr are the annual verified carbon units that could have been generated considering the CO2e potential of both avoided methane and increased carbon sequestered as a result of each restoration assuming that the project was considered for carbon credits via the Verified Carbon Standard. (DOCX) S3 Table. Social benefit [file NIHMS2015136-supplement-Supplement1.zip › pclm.0000317.s006.xlsx]

## Sheet: Sheet1
Year	5% Avg.	Gloucester, MA, Eastern Point	Gloucester, MA, Mill Pond	All Impaired MA Salt Marsh	3% Avg	Gloucester, MA, Eastern Point	Gloucester, MA, Mill Pond	All Impaired MA Salt Marsh	2.5% Avg	Gloucester, MA, Eastern Point	Gloucester, MA, Mill Pond	All Impaired MA Salt Marsh
2020	14	15.337	226.632	13054	51	55.8705	825.588	47553.9	76	83.258	1230.29	70864.6
2021	15	16.4325	242.82	13986.4	52	56.966	841.776	48486.3	78	85.449	1262.66	72729.4
2022	15	16.4325	242.82	13986.4	53	58.0615	857.964	49418.7	79	86.5445	1278.85	73661.9
2023	16	17.528	259.008	14918.9	54	59.157	874.152	50351.2	80	87.64	1295.04	74594.3
2024	16	17.528	259.008	14918.9	55	60.2525	890.34	51283.6	82	89.831	1327.42	76459.2
2025	17	18.6235	275.196	15851.3	56	61.348	906.528	52216	83	90.9265	1343.6	77391.6
2026	17	18.6235	275.196	15851.3	57	62.4435	922.716	53148.4	84	92.022	1359.79	78324
2027	18	19.719	291.384	16783.7	59	64.6345	955.092	55013.3	86	94.213	1392.17	80188.9
2028	18	19.719	291.384	16783.7	60	65.73	971.28	55945.7	87	95.3085	1408.36	81121.3
2029	19	20.8145	307.572	17716.1	61	66.8255	987.468	56878.2	88	96.404	1424.54	82053.7
2030	19	20.8145	307.572	17716.1	62	67.921	1003.66	57810.6	89	97.4995	1440.73	82986.2
2031	20	21.91	323.76	18648.6	63	69.0165	1019.84	58743	91	99.6905	1473.11	84851
2032	21	23.0055	339.948	19581	64	70.112	1036.03	59675.4	92	100.786	1489.3	85783.4
2033	21	23.0055	339.948	19581	65	71.2075	1052.22	60607.9	94	102.977	1521.67	87648.3
2034	22	24.101	356.136	20513.4	66	72.303	1068.41	61540.3	95	104.072	1537.86	88580.7
2035	22	24.101	356.136	20513.4	67	73.3985	1084.6	62472.7	96	105.168	1554.05	89513.2
2036	23	25.1965	372.324	21445.9	69	75.5895	1116.97	64337.6	98	107.359	1586.42	91378
2037	23	25.1965	372.324	21445.9	70	76.685	1133.16	65270	99	108.454	1602.61	92310.5
2038	24	26.292	388.512	22378.3	71	77.7805	1149.35	66202.4	100	109.55	1618.8	93242.9
2039	25	27.3875	404.7	23310.7	72	78.876	1165.54	67134.9	102	111.741	1651.18	95107.7
2040	25	27.3875	404.7	23310.7	73	79.9715	1181.72	68067.3	103	112.836	1667.36	96040.2
2041	26	28.483	420.888	24243.1	74	81.067	1197.91	68999.7	104	113.932	1683.55	96972.6
2042	26	28.483	420.888	24243.1	75	82.1625	1214.1	69932.2	106	116.123	1715.93	98837.5
2043	27	29.5785	437.076	25175.6	77	84.3535	1246.48	71797	107	117.218	1732.12	99769.9
2044	28	30.674	453.264	26108	78	85.449	1262.66	72729.4	108	118.314	1748.3	100702
2045	28	30.674	453.264	26108	79	86.5445	1278.85	73661.9	110	120.505	1780.68	102567
2046	29	31.7695	469.452	27040.4	80	87.64	1295.04	74594.3	111	121.6	1796.87	103500
2047	30	32.865	485.64	27972.9	81	88.7355	1311.23	75526.7	112	122.696	1813.06	104432
2048	30	32.865	485.64	27972.9	82	89.831	1327.42	76459.2	114	124.887	1845.43	106297
2049	31	33.9605	501.828	28905.3	84	92.022	1359.79	78324	115	125.982	1861.62	107229
2050	32	35.056	518.016	29837.7	85	93.1175	1375.98	79256.4	116	127.078	1877.81	108162
		748.226	11056.4	636849		2239.2	33088.3	1.90588e+06		3186.81	47090.9	2.71244e+06
