# Supplementary material for: Fantastic wetlands and why to monitor them: Demonstrating the social and financial benefit potential of methane abatement through salt marsh restoration
Source: PLOS Clim. Author manuscript; Available in PMC 2025 Jul 5. (PMC11457170; doi:10.1371/journal.pclm.0000317)
Supplement: Supplement1 — S1 Text. Supporting information text [24, 30, 41]. (DOCX) S1 Table. Projected social benefits of avoided carbon 2021–2050. Shown here are the summed annual values at each site using the social cost of carbon. The Essex and both Gloucester restoration projects were successful in increasing salinity above the 18 psu threshold, which is the level assumed to stop production of methane from impaired salt marsh. The social cost of carbon was applied to the avoided emissions at each site as if the restoration projects were completed in 2021. In contrast, the Rockport and both Ipswich restorations were not successful at restoring salinity values above the 18 psu threshold and were therefore excluded from further analysis; and the Conomo Point rd. site presented with a pre-restoration salinity value more than 18 psu. The SCC values shown here are estimates of the social damage that would have been incurred between 2021–2050 from the lower sequestration rate of carbon from these sites if no restoration had taken place, again assuming that the project was completed in 2021. The “all restricted salt marsh in MA” row demonstrates the estimated social benefits of increased carbon sequestration assuming that all sites were successfully remediated and is therefore an overestimation of the possible. This is a truncated table; the remaining table is shown in S5 Table. (DOCX) S2 Table. Annual emissions savings from avoided methane and increased carbon sequestration. This table summarizes values at each site calculated using Eq 1, where E are the annual emissions avoided, GWP is the global warming potential of methane, C is the increase in soil carbon sequestration, and VCUS-yr are the annual verified carbon units that could have been generated considering the CO2e potential of both avoided methane and increased carbon sequestered as a result of each restoration assuming that the project was considered for carbon credits via the Verified Carbon Standard. (DOCX) S3 Table. Social benefit [file NIHMS2015136-supplement-Supplement1.zip › pclm.0000317.s009.xlsx]

## Sheet: BC Pilot Summaries
Location	Years Monitored	Participating Schools & Groups	Restricted?Restored?	Map	Graphs Only	Graphs & Database in Excel
Essex, MA, Conomo Point Road,	1998-2015	Essex: Essex Elementary and Middle School	Tidal Restriction restored November 2000	essemap 311.54 kB	essewell 306.25 kB	essewell 137.86 kB
Gloucester, MA, Eastern Point	2000-2015	Essex North Shore Agricultural and Technical High School, Natick Home Schoolers, St. Mel's School in Gloucester	Tidal Restriction restored November 2003	glepmap 862.93 kB	glepwell 343.71 kB	glepwell 136.51 kB
Ipswich, MA, Cedar Point	1999-2015	Ipswich: The Proctor School (Topsfield)	Tidal Restriction	iptpmap 693.26 kB	iptpwell 267.92 kB	iptpwell 62.57 kB
			Phase 1 restored
			Spring 2000
Ipswich, MA, Town Farm Road	1996-2015	Ipswich: Ipswich High School (site 1)	Tidal Restriction	ips1map 1.04 MB	ips1well 247.71 kB	ips1well 307.99 kB
			restored spring 2005
Gloucester, MA, Mill Pond	1998-2015	Gloucester: O'Maley Innovation Middle School	Tidal Restriction -	gloumap 191.80 kB	glouwell 304.86 kB	glouwell 107.58 kB
			Site flooded when board placed on tide gates spring 2003, killing marsh plants.
			Tide gates opened beginning spring 2004.
Rockport, MA, Saratoga Creek & Seaview Street	1998-2015	Rockport: Rockport Middle School	Storm drain sediments removed, panne	rockmap 792.32 kB	rockwell 277.48 kB	rockwell 104.52 kB
			creation Sp. 1999.
			Seaview St. tidal
			restriction restored
			fall 2003.
Data Source

## Sheet: Model
Methane Emissions										Pre-restoration						Post-restoration								Soil Carbon Sequestration Over Project Period					Avoided Emissions Over Project Period
Location	Years Monitored	Restricted?Restored?	Years of Monitoring (post-restoration)	Number of Data Points	Avg Salinity pre-rest*	Avg Salinity post-rest	Total Area of Wetland (m^2)	Total Area of Wetland (hectares)	Total Area of Wetland (acres)	Emission Factor (g C m−2) /year	Annual CH4 pre-restoration (g)	Total CH4 emssions pre-restoration (from start of monitoring)	Annual Soil Carbon (g)	Annual Soil Carbon (tons)	Total Soil Carbon (tons)	Emission Factor (g C /m2/year)	Annual CH4 emissions post-restoration (g C)	Total Annual Avoided Ch4 Emssions (g C)	Total Annual Avoided CH4 Emissions (Tons C )	GWP	Annual g CO2e (methane)	Tons of CO2e annually (methane)	Annual VCUs*** (Methane)	Annual Soil Carbon (g)	Annual Soil Carbon (tons)	Added Annual Soil Carbon (tons)	Total Post-Rest Soil Carbon (tons)	Added Soil Carbon Post-Rest (tons)	Avoided Ch4 Emissions Over Monitoring Period (g-C)	Tons of avoided CH4 Emissions Over Monitoring Period	g CO2e Over Monitoring Period	Tons of CO2e Over Monitoring Period	Annual CO2e	VCUs over Monitoring Period (Methane)	VCUs Over Monitoring Period (assuming $20/ton)	Tonnes of CH4 Avoided by 2050	Tonnes of CO2e Avoided by 2050 Methane and Carbon	VCUs by 2050 (assuming $20/tonne)
Essex, MA, Conomo Point Road,	1998-2015	Tidal Restriction restored November 2000	15	961	18.2887	23.7108	54197	5.4197	13.3919	41.6	2.2546e+06	4.50919e+06	5419700	5.4197	10.8394	0.46	24930.6	2.22966e+06	2.22966	27.2	6.06469e+07	60.6469	60.6469	10839400	10.8394	5.4197	162.591	81.2955	3.3445e+07	33.445	9.09703e+08	909.703	60.6469	909.703	18194.1	111.483	3303.33	66066.6
Gloucester, MA, Eastern Point	2000-2015	Tidal Restriction restored November 2003	12	764	10.188	19.0158	10955	1.0955	2.70694	41.6	455728	1367184	1095500	1.0955	3.2865	0.46	5039.3	450689	0.450689	27.2	1.22587e+07	12.2587	12.2587	2191000	2.191	1.0955	26.292	13.146	5.40826e+06	5.40826	1.47105e+08	147.105	12.2587	147.105	2942.1	21.1824	627.649	12553
Ipswich, MA, Cedar Point	1999-2015	Tidal Restriction Phase 1 restored Spring 2000	15	249	12.6667	9.82609	12869	1.2869	3.17989	41.6	535350	535350	1286900	1.2869	1.2869	41.6	535350	0	0	27.2	0	0	0	1286900	1.2869	0	19.3035	0	0	0	0	0	0	0	0	0	0	0
Ipswich, MA, Town Farm Road	1996-2015	Tidal Restriction restored spring 2005	10	829	27.4837	25.7098	97128	9.7128	24	0.46	44678.9	44678.9	19425600	19.4256	174.83	0.46	44678.9	0	0	27.2	0	0	0	19425600	19.4256	0	194.256	0	0	0	0	0	0	0	0	0	0	0
Rockport, MA Seaview St.	1998-2015	Seaview St. tidal restriction restored fall 2003.	12	371	17.7143	16.9101	12141	1.2141	3	0.46	5584.86	5584.86	1214100	1.2141	6.0705	41.6	505066	-499481	-0.499481	27.2	-1.35859e+07	-13.5859	-13.5859	1214100	1.2141	0	14.5692	0	-5.99377e+06	-5.99377	-1.63031e+08	-163.031	-13.5859	-163.031	-3260.61	-23.4756	-638.536	-12770.7
Gloucester, MA, Mill Pond	1998-2015	Tidal Restriction - Site flooded when board placed on tide gates spring 2003, killing marsh plants. Tide gates opened beginning spring 2004.	11	808	17.4087	19.7333	161880	16.188	40	41.6	6734208	6734208	16188000	16.188	97.128	0.46	74464.8	6.65974e+06	6.65974	27.2	1.81145e+08	181.145	181.145	32376000	32.376	16.188	356.136	178.068	7.32572e+07	73.2572	1.9926e+09	1992.6	181.145	1992.6	39851.9	306.348	9077.32	181546
MA Salt Marsh with Tidal Restriction	2010	475 Marine and Estuarine Wetalnds identified with a Tidal Restriction of 0.5 or greater. Based on a 2010 Umass Amherst dataset	1				9324288	932.429	2304	41.6	3.8789e+08	3.8789e+08	932428800	932.429	932.429	0.46	4.28917e+06	3.83601e+08	383.601	27.2	1.0434e+10	10434	10434	1864857600	1864.86	932.429	1864.86	932.429	3.83601e+08	383.601	1.0434e+10	10434	10434	10434	208679	11508	313019	6.26037e+06
																		411458	7.11043
																				GWP	27.2	193.404								78.6654		2139.7	193.404
						Total VCUs		17.2835	42.7069																								5802.11		116042
				EF Input	41.6
				Geometric Mean	19.4	670.39
				Mean	41.6	1456.16

## Sheet: ReadMe
CEMM SDMP
Product title: Fantastic Wetlands and Why to Monitor Them: Demonstrating the Social and Financial Benefit Potential of Methane Abatement through Salt Marsh Restoration
Author: Adam Reilly
Initiator: Kate Mulvaney
ORD Tracking Number: Tracking # ORD-049167
Data Sources:
All salinity data used in this analysis was collected by Massachusetts Audubon Society and archived via their website: https://www.massaudubon.org/get-outdoors/wildlife-sanctuaries/endicott/salt-marsh-project/results-data/salinity
I analyzed salinity data from six sites included in this compendium:
Essex, MA Conomo Point Rd.
Gloucester, MA, Eastern Point
Gloucester, MA, Mill Pond
Ipswich, MA, Cedar Point
Ipswich, MA, Town Farm Road
Rockport, MA, Seaview Street (excluding Saratoga Creek)
Salinity data from each site was imported into a master excel sheet BCPilotSummary.xlsx (https://usepa-my.sharepoint.com/:x:/g/personal/reilly_adam_epa_gov/EX1a4ZQY1LFDh1xIXwdpRhIBUTYfMBVVi--YSp89ds5IDA?e=jD5xVV) and summarized by depth (shallow, medium, deep), treatment (restored or restricted), and year (range variable by dataset).
We averaged salinity data at each site based on treatment (restored or restricted). These values were imported into columns F and G of the “Model” worksheet, which was the primary output.
The “Model” worksheet is structured as follows:
Column	Title	Data Source	Calculation, if applicable	Notes
A	Location	Mass Audubon website
B	Years Monitored	Mass Audubon website
C	Restricted? Restored?	Mass Audubon website
D	Years of Post-restoration Monitoring	Mass Audubon website	[End year] – [Restoration year]
E	Number of Data Points	Salinity datasets	Summary calculation of number of datapoints included within each salinity dataset
F	Average Salinity pre-restoration	Salinity datasets	Average of salinity values where [Treatment] = [“Restricted”]
G	Average Salinity post-restoration	Salinity datasets	Average of salinity values where [Treatment] = [“Restored”]
H3	Total Areas of Wetlands (m2) – Essex, MA Conomo Point Rd.	MA CZM		Data sources for wetlands area varied – see below
H4-H5	Total Areas of Wetlands (m2)– Gloucester, MA Eastern Point AND Ipswich, MA, Cedar Point	MassDEP (2021)
H6	Total Area of Wetland(m2) – Ipswich, MA, Town Farm rd.	U.S. FWS	Acres*4047 à m2
H7	Total Area of Wetland(m2) – Rockport, MA – Seaview st.	Gulf of Maine Fact Sheet	Acres*4047 à m2
H8	Total Area of Wetland(m2) – Gloucester, MA, Mill Pond	U.S. Fish and Wildlife Service	Acres*4047 à m2
H9	Total Area of Wetland (m2)– All MA Salt Marsh with Tidal Restrictions	McGarigal et al., 2017
I	Total Area of Wetland (hectares)		[Total Area of Wetland (m2)] / 1000
J	Total Area of Wetland (acres)		m2/4047 à Acres
K	Pre-restoration Emissions Factor (gC-m-2/year)	Kroeger et al., 2017	Column is controlled by cell F13	Only sites with an average pre-restoration salinity value > 18 ppt is activated
L	Annual CH4 pre-restoration (g)		[H]*[K]
M	Total CH4 pre-restoration (g)		[L]*[Number of years where [Treatment] = [“Restricted”] in salinity datasets
N	Annual pre-restoration soil carbon (g)		[H]*[100g]	These placeholder values are attributed to conversations with Kevin Kroeger and are supported in the literature.
O	Annual pre-restoration soil carbon (tons)		[N]/1,000,000
P	Total soil carbon (tons)		[O] * [Number of years where [Treatment] = [“Restricted”] in salinity datasets
Q	Post-restoration Emissions Factor (gC-m-2/year)	Kroeger et al., 2017		0.46 is the post-restoration EF informed by Kroeger et al., 2017 where post-restoration salinity values are <18 ppt.
R	Annual post-restoration CH4 emissions (gC)		[H] * [Q]
S	Total Annual avoided CH4 emissions (gC)		[L] – [R]
T	Total annual avoided CH4 emissions (tons)		[S]/1,000,000
U	Global Warming Potential of Methane	IPCC AR6
V	Annual post-restoration CO2-equivalent emissions (gC)		[S] * [U]
W	Tons of annual CO2e		[V]/1,000,000
X	Annual Verified Carbon Units	Verified Carbon Standard, Verra	[W]	1 VCU = 1 ton CO2e
Y	Annual post-restoration soil carbon (g)		[H] * 200	These placeholder values are attributed to conversations with Kevin Kroeger and are supported in the literature.
Z	Annual post-restoration soil carbon (tons)		[Y] / 1,000,000
AA	Added annual soil carbon (tons)		[Z] – [O]
AB	Total post-restoration soil carbon (tons)		[Z] * [D]
AC	Added Soil Carbon Post-restoration (tons)		[AA] * [D]
AD	Avoided post-restoration CH4 emissions over monitoring period		[S] * [D]
AE	Avoided CH4 emissions over project period (tons)		[T] * [D]
AF	Avoided CO2e Over Monitoring period (g)		[V] * [D]
AG	Tons of avoided CO2e over monitoring period		[W] * [D]
AH	Annual avoided CO2e over monitoring period		[AG] / [D]
AI	VCUs Over Monitoring period (methane)		[AG]
AJ	Value of VCUs over monitoring period (assuming $20/ton)		[AI] * 20
AK	Tons of CH4 avoided by 2050		[T] * (2050 – [year that restoration was implemented])
AL	Tons of CO2e avoided by 2050 (methane and carbon)		([W] + [AA]) * (2050 – [year that restoration was implemented])
AM	Value from VCUs by 2050 (assuming $20/ton)		[AL] * 20
The Social Cost of Carbon was calculated in the SC-CO2 worksheet in which the 2010 and 2021 social costs of carbon were applied to each of the six sites year-on-year to determine the total added social benefit associated with each successful restoration project.
The Social Cost of Methane was calculated in the SC-CH4 worksheet in which the 2016 and 2021 social costs of methane were applied to each of the six sites year-on-year to determine the total added social benefit associated with each successful restoration project.
The BC Pilot Summaries included all the summary data and data sources from Mass Audubon associated with all six sites included in our analysis.
The Project Flow Chart worksheet was to demonstrate the total scope of the study.
Finally, the Standard Error worksheet was created to calculate standard error for annual salinity data for three of the six sites.

## Sheet: SC-CO2
	5% Avg.	Glou_East	Ipswich_Cedar	Ipswich_Town	Rockport_Sara	Glou_MillPond	Imp_MA_SaltMarsh	3% Avg	Gloucester	Ipswich	Ipswich_Town	Rockport_Sara	Glou_MillPond	Imp_MA_SaltMarsh
2010	4.7	5.14885	0	0	0	76.0836	4382.42	21.4	23.4437	0	0	0	346.423	19954
2011	4.9	5.36795	0	0	0	79.3212	4568.9	22.4	24.5392	0	0	0	362.611	20886.4		*In 2007 dollars
2012	5.1	5.58705	0	0	0	82.5588	4755.39	23.4	25.6347	0	0	0	378.799	21818.8
2013	5.3	5.80615	0	0	0	85.7964	4941.87	24.4	26.7302	0	0	0	394.987	22751.3
2014	5.5	6.02525	0	0	0	89.034	5128.36	25.4	27.8257	0	0	0	411.175	23683.7
2015	5.7	6.24435	0	0	0	92.2716	5314.84	26.4	28.9212	0	0	0	427.363	24616.1
2016	5.9	6.46345	0	0	0	95.5092	5501.33	27.4	30.0167	0	0	0	443.551	25548.5
2017	6.1	6.68255	0	0	0	98.7468	5687.82	28.4	31.1122	0	0	0	459.739	26481
2018	6.3	6.90165	0	0	0	101.984	5874.3	29.4	32.2077	0	0	0	475.927	27413.4
2019	6.5	7.12075	0	0	0	105.222	6060.79	30.4	33.3032	0	0	0	492.115	28345.8
2020	6.8	7.4494	0	0	0	110.078	6340.52	31.4	34.3987	0	0	0	508.303	29278.3
2021	7.1	7.77805	0	0	0	114.935	6620.24	32.4	35.4942	0	0	0	524.491	30210.7
2022	7.4	8.1067	0	0	0	119.791	6899.97	33.4	36.5897	0	0	0	540.679	31143.1
2023	7.7	8.43535	0	0	0	124.648	7179.7	34.4	37.6852	0	0	0	556.867	32075.6
2024	7.9	8.65445	0	0	0	127.885	7366.19	35.4	38.7807	0	0	0	573.055	33008
2025	8.2	8.9831	0	0	0	132.742	7645.92	36.4	39.8762	0	0	0	589.243	33940.4
2026	8.5	9.31175	0	0	0	137.598	7925.64	37.4	40.9717	0	0	0	605.431	34872.8
2027	8.8	9.6404	0	0	0	142.454	8205.37	38.4	42.0672	0	0	0	621.619	35805.3
2028	9.1	9.96905	0	0	0	147.311	8485.1	39.4	43.1627	0	0	0	637.807	36737.7
2029	9.4	10.2977	0	0	0	152.167	8764.83	40.4	44.2582	0	0	0	653.995	37670.1
2030	9.7	10.6263	0	0	0	157.024	9044.56	41.4	45.3537	0	0	0	670.183	38602.6
2031	10	10.955	0	0	0	161.88	9324.29	42.4	46.4492	0	0	0	686.371	39535
2032	10.3	11.2836	0	0	0	166.736	9604.02	43.4	47.5447	0	0	0	702.559	40467.4
2033	10.6	11.6123	0	0	0	171.593	9883.75	44.4	48.6402	0	0	0	718.747	41399.8
2034	10.9	11.9409	0	0	0	176.449	10163.5	45.4	49.7357	0	0	0	734.935	42332.3
2035	11.2	12.2696	0	0	0	181.306	10443.2	46.4	50.8312	0	0	0	751.123	43264.7
2036	11.5	12.5982	0	0	0	186.162	10722.9	47.4	51.9267	0	0	0	767.311	44197.1
2037	11.8	12.9269	0	0	0	191.018	11002.7	48.4	53.0222	0	0	0	783.499	45129.6
2038	12.1	13.2555	0	0	0	195.875	11282.4	49.4	54.1177	0	0	0	799.687	46062
2039	12.4	13.5842	0	0	0	200.731	11562.1	50.4	55.2132	0	0	0	815.875	46994.4
2040	12.7	13.9128	0	0	0	205.588	11841.8	51.4	56.3087	0	0	0	832.063	47926.8
2041	13	14.2415	0	0	0	210.444	12121.6	52.4	57.4042	0	0	0	848.251	48859.3
2042	13.3	14.5701	0	0	0	215.3	12401.3	53.4	58.4997	0	0	0	864.439	49791.7
2043	13.6	14.8988	0	0	0	220.157	12681	54.4	59.5952	0	0	0	880.627	50724.1
2044	13.9	15.2274	0	0	0	225.013	12960.8	55.4	60.6907	0	0	0	896.815	51656.6
2045	14.2	15.5561	0	0	0	229.87	13240.5	56.4	61.7862	0	0	0	913.003	52589
2046	14.5	15.8847	0	0	0	234.726	13520.2	57.4	62.8817	0	0	0	929.191	53521.4
2047	14.8	16.2134	0	0	0	239.582	13799.9	58.4	63.9772	0	0	0	945.379	54453.8
2048	15.1	16.542	0	0	0	244.439	14079.7	59.4	65.0727	0	0	0	961.567	55386.3
2049	15.4	16.8707	0	0	0	249.295	14359.4	60.4	66.1682	0	0	0	977.755	56318.7
2050	15.7	17.1993	0	0	0	254.152	14639.1	61.4	67.2637	0	0	0	993.943	57251.1
		373.346	0	0	0	5516.87	317772		1541.37	0	0	0	22776.5	1.31193e+06
President Biden:
Year	5% Avg.	Gloucester, MA, Eastern Point	2000-2015	Tidal Restriction restored November 2003	12	Gloucester, MA, Mill Pond	All Impaired MA Salt Marsh	3% Avg	Gloucester, MA, Eastern Point	2000-2015	Tidal Restriction restored November 2003	12	Gloucester, MA, Mill Pond	All Impaired MA Salt Marsh	2.5% Avg	Gloucester, MA, Eastern Point	2000-2015	Tidal Restriction restored November 2003	12	Gloucester, MA, Mill Pond	All Impaired MA Salt Marsh
2020	14	15.337	0	0	0	226.632	13054	51	55.8705	0	0	0	825.588	47553.9	76	83.258	0	0	0	1230.29	70864.6
2021	15	16.4325	0	0	0	242.82	13986.4	52	56.966	0	0	0	841.776	48486.3	78	85.449	0	0	0	1262.66	72729.4
2022	15	16.4325	0	0	0	242.82	13986.4	53	58.0615	0	0	0	857.964	49418.7	79	86.5445	0	0	0	1278.85	73661.9
2023	16	17.528	0	0	0	259.008	14918.9	54	59.157	0	0	0	874.152	50351.2	80	87.64	0	0	0	1295.04	74594.3
2024	16	17.528	0	0	0	259.008	14918.9	55	60.2525	0	0	0	890.34	51283.6	82	89.831	0	0	0	1327.42	76459.2
2025	17	18.6235	0	0	0	275.196	15851.3	56	61.348	0	0	0	906.528	52216	83	90.9265	0	0	0	1343.6	77391.6
2026	17	18.6235	0	0	0	275.196	15851.3	57	62.4435	0	0	0	922.716	53148.4	84	92.022	0	0	0	1359.79	78324
2027	18	19.719	0	0	0	291.384	16783.7	59	64.6345	0	0	0	955.092	55013.3	86	94.213	0	0	0	1392.17	80188.9
2028	18	19.719	0	0	0	291.384	16783.7	60	65.73	0	0	0	971.28	55945.7	87	95.3085	0	0	0	1408.36	81121.3
2029	19	20.8145	0	0	0	307.572	17716.1	61	66.8255	0	0	0	987.468	56878.2	88	96.404	0	0	0	1424.54	82053.7
2030	19	20.8145	0	0	0	307.572	17716.1	62	67.921	0	0	0	1003.66	57810.6	89	97.4995	0	0	0	1440.73	82986.2
2031	20	21.91	0	0	0	323.76	18648.6	63	69.0165	0	0	0	1019.84	58743	91	99.6905	0	0	0	1473.11	84851
2032	21	23.0055	0	0	0	339.948	19581	64	70.112	0	0	0	1036.03	59675.4	92	100.786	0	0	0	1489.3	85783.4
2033	21	23.0055	0	0	0	339.948	19581	65	71.2075	0	0	0	1052.22	60607.9	94	102.977	0	0	0	1521.67	87648.3
2034	22	24.101	0	0	0	356.136	20513.4	66	72.303	0	0	0	1068.41	61540.3	95	104.072	0	0	0	1537.86	88580.7
2035	22	24.101	0	0	0	356.136	20513.4	67	73.3985	0	0	0	1084.6	62472.7	96	105.168	0	0	0	1554.05	89513.2
2036	23	25.1965	0	0	0	372.324	21445.9	69	75.5895	0	0	0	1116.97	64337.6	98	107.359	0	0	0	1586.42	91378
2037	23	25.1965	0	0	0	372.324	21445.9	70	76.685	0	0	0	1133.16	65270	99	108.454	0	0	0	1602.61	92310.5
2038	24	26.292	0	0	0	388.512	22378.3	71	77.7805	0	0	0	1149.35	66202.4	100	109.55	0	0	0	1618.8	93242.9
2039	25	27.3875	0	0	0	404.7	23310.7	72	78.876	0	0	0	1165.54	67134.9	102	111.741	0	0	0	1651.18	95107.7
2040	25	27.3875	0	0	0	404.7	23310.7	73	79.9715	0	0	0	1181.72	68067.3	103	112.836	0	0	0	1667.36	96040.2
2041	26	28.483	0	0	0	420.888	24243.1	74	81.067	0	0	0	1197.91	68999.7	104	113.932	0	0	0	1683.55	96972.6
2042	26	28.483	0	0	0	420.888	24243.1	75	82.1625	0	0	0	1214.1	69932.2	106	116.123	0	0	0	1715.93	98837.5
2043	27	29.5785	0	0	0	437.076	25175.6	77	84.3535	0	0	0	1246.48	71797	107	117.218	0	0	0	1732.12	99769.9
2044	28	30.674	0	0	0	453.264	26108	78	85.449	0	0	0	1262.66	72729.4	108	118.314	0	0	0	1748.3	100702
2045	28	30.674	0	0	0	453.264	26108	79	86.5445	0	0	0	1278.85	73661.9	110	120.505	0	0	0	1780.68	102567
2046	29	31.7695	0	0	0	469.452	27040.4	80	87.64	0	0	0	1295.04	74594.3	111	121.6	0	0	0	1796.87	103500
2047	30	32.865	0	0	0	485.64	27972.9	81	88.7355	0	0	0	1311.23	75526.7	112	122.696	0	0	0	1813.06	104432
2048	30	32.865	0	0	0	485.64	27972.9	82	89.831	0	0	0	1327.42	76459.2	114	124.887	0	0	0	1845.43	106297
2049	31	33.9605	0	0	0	501.828	28905.3	84	92.022	0	0	0	1359.79	78324	115	125.982	0	0	0	1861.62	107229
2050	32	35.056	0	0	0	518.016	29837.7	85	93.1175	0	0	0	1375.98	79256.4	116	127.078	0	0	0	1877.81	108162
		748.226	0	0	0	11056.4	636849		2239.2	0	0	0	33088.3	1.90588e+06		3186.81	0	0	0	47090.9	2.71244e+06

## Sheet: SC-CH4
Year	5% Avg.	Gloucester, MA, Eastern Point	2000-2015	Tidal Restriction restored November 2003	12	Gloucester, MA, Mill Pond	All Impaired MA Salt Marsh	3% Avg	Gloucester, MA, Eastern Point	2000-2015	Tidal Restriction restored November 2003	12	Gloucester, MA, Mill Pond	All Impaired MA Salt Marsh	2.5% Avg	Gloucester, MA, Eastern Point	2000-2015	Tidal Restriction restored November 2003	12	Gloucester, MA, Mill Pond	All Impaired MA Salt Marsh			$/metric ton
2010	370	166.755	0	0	-184.808	2464.1	141932	870	392.099	0	0	-434.548	5793.98	333733	1200	540.826	0	0	-599.377	7991.69	460321			*In 2007 dollars
2011	380	171.262	0	0	-189.803	2530.7	145768	910	410.127	0	0	-454.527	6060.37	349077	1200	540.826	0	0	-599.377	7991.69	460321
2012	400	180.275	0	0	-199.792	2663.9	153440	940	423.647	0	0	-469.512	6260.16	360585	1300	585.895	0	0	-649.325	8657.67	498682				Annual Tons CH4 Avoided
2013	420	189.289	0	0	-209.782	2797.09	161113	970	437.168	0	0	-484.496	6459.95	372093	1300	585.895	0	0	-649.325	8657.67	498682				Essex	Gloucester	Ipswich	Ipswich_Town	Rockport	Glou_Mill	All_MA_Marsh
2014	440	198.303	0	0	-219.772	2930.29	168785	1000	450.689	0	0	-499.481	6659.74	383601	1300	585.895	0	0	-649.325	8657.67	498682				2.22966	0.450689	0	0	-0.499481	6.65974	383.601
2015	450	202.81	0	0	-224.766	2996.88	172621	1000	450.689	0	0	-499.481	6659.74	383601	1400	630.964	0	0	-699.273	9323.64	537042
2016	470	211.824	0	0	-234.756	3130.08	180293	1100	495.758	0	0	-549.429	7325.72	421961	1400	630.964	0	0	-699.273	9323.64	537042
2017	490	220.837	0	0	-244.746	3263.27	187965	1100	495.758	0	0	-549.429	7325.72	421961	1500	676.033	0	0	-749.221	9989.61	575402
2018	510	229.851	0	0	-254.735	3396.47	195637	1100	495.758	0	0	-549.429	7325.72	421961	1500	676.033	0	0	-749.221	9989.61	575402
2019	520	234.358	0	0	-259.73	3463.07	199473	1200	540.826	0	0	-599.377	7991.69	460321	1500	676.033	0	0	-749.221	9989.61	575402
2020	540	243.372	0	0	-269.72	3596.26	207145	1200	540.826	0	0	-599.377	7991.69	460321	1600	721.102	0	0	-799.169	10655.6	613762
2021	560	252.386	0	0	-279.709	3729.46	214817	1200	540.826	0	0	-599.377	7991.69	460321	1600	721.102	0	0	-799.169	10655.6	613762
2022	590	265.906	0	0	-294.694	3929.25	226325	1300	585.895	0	0	-649.325	8657.67	498682	1700	766.171	0	0	-849.117	11321.6	652122
2023	610	274.92	0	0	-304.683	4062.44	233997	1300	585.895	0	0	-649.325	8657.67	498682	1700	766.171	0	0	-849.117	11321.6	652122
2024	630	283.934	0	0	-314.673	4195.64	241669	1400	630.964	0	0	-699.273	9323.64	537042	1800	811.24	0	0	-899.065	11987.5	690482
2025	650	292.948	0	0	-324.662	4328.83	249341	1400	630.964	0	0	-699.273	9323.64	537042	1800	811.24	0	0	-899.065	11987.5	690482
2026	670	301.961	0	0	-334.652	4462.03	257013	1400	630.964	0	0	-699.273	9323.64	537042	1900	856.309	0	0	-949.013	12653.5	728842
2027	700	315.482	0	0	-349.637	4661.82	268521	1500	676.033	0	0	-749.221	9989.61	575402	1900	856.309	0	0	-949.013	12653.5	728842
2028	720	324.496	0	0	-359.626	4795.02	276193	1500	676.033	0	0	-749.221	9989.61	575402	2000	901.377	0	0	-998.961	13319.5	767202
2029	740	333.51	0	0	-369.616	4928.21	283865	1600	721.102	0	0	-799.169	10655.6	613762	2000	901.377	0	0	-998.961	13319.5	767202
2030	760	342.523	0	0	-379.605	5061.4	291537	1600	721.102	0	0	-799.169	10655.6	613762	2000	901.377	0	0	-998.961	13319.5	767202
2031	790	356.044	0	0	-394.59	5261.2	303045	1600	721.102	0	0	-799.169	10655.6	613762	2100	946.446	0	0	-1048.91	13985.5	805563
2032	820	369.565	0	0	-409.574	5460.99	314553	1700	766.171	0	0	-849.117	11321.6	652122	2100	946.446	0	0	-1048.91	13985.5	805563
2033	850	383.085	0	0	-424.559	5660.78	326061	1700	766.171	0	0	-849.117	11321.6	652122	2200	991.515	0	0	-1098.86	14651.4	843923
2034	880	396.606	0	0	-439.543	5860.57	337569	1800	811.24	0	0	-899.065	11987.5	690482	2200	991.515	0	0	-1098.86	14651.4	843923
2035	900	405.62	0	0	-449.533	5993.77	345241	1800	811.24	0	0	-899.065	11987.5	690482	2300	1036.58	0	0	-1148.81	15317.4	882283
2036	930	419.14	0	0	-464.517	6193.56	356749	1900	856.309	0	0	-949.013	12653.5	728842	2400	1081.65	0	0	-1198.75	15983.4	920643
2037	960	432.661	0	0	-479.502	6393.35	368257	1900	856.309	0	0	-949.013	12653.5	728842	2400	1081.65	0	0	-1198.75	15983.4	920643
2038	990	446.182	0	0	-494.486	6593.15	379765	2000	901.377	0	0	-998.961	13319.5	767202	2500	1126.72	0	0	-1248.7	16649.4	959003
2039	1000	450.689	0	0	-499.481	6659.74	383601	2000	901.377	0	0	-998.961	13319.5	767202	2500	1126.72	0	0	-1248.7	16649.4	959003
2040	1000	450.689	0	0	-499.481	6659.74	383601	2000	901.377	0	0	-998.961	13319.5	767202	2600	1171.79	0	0	-1298.65	17315.3	997363
2041	1100	495.758	0	0	-549.429	7325.72	421961	2100	946.446	0	0	-1048.91	13985.5	805563	2600	1171.79	0	0	-1298.65	17315.3	997363
2042	1100	495.758	0	0	-549.429	7325.72	421961	2100	946.446	0	0	-1048.91	13985.5	805563	2700	1216.86	0	0	-1348.6	17981.3	1.03572e+06
2043	1100	495.758	0	0	-549.429	7325.72	421961	2200	991.515	0	0	-1098.86	14651.4	843923	2700	1216.86	0	0	-1348.6	17981.3	1.03572e+06
2044	1200	540.826	0	0	-599.377	7991.69	460321	2200	991.515	0	0	-1098.86	14651.4	843923	2800	1261.93	0	0	-1398.55	18647.3	1.07408e+06
2045	1200	540.826	0	0	-599.377	7991.69	460321	2300	1036.58	0	0	-1148.81	15317.4	882283	2800	1261.93	0	0	-1398.55	18647.3	1.07408e+06
2046	1200	540.826	0	0	-599.377	7991.69	460321	2300	1036.58	0	0	-1148.81	15317.4	882283	2900	1307	0	0	-1448.49	19313.3	1.11244e+06
2047	1300	585.895	0	0	-649.325	8657.67	498682	2400	1081.65	0	0	-1198.75	15983.4	920643	2900	1307	0	0	-1448.49	19313.3	1.11244e+06
2048	1300	585.895	0	0	-649.325	8657.67	498682	2400	1081.65	0	0	-1198.75	15983.4	920643	3000	1352.07	0	0	-1498.44	19979.2	1.1508e+06
2049	1300	585.895	0	0	-649.325	8657.67	498682	2500	1126.72	0	0	-1248.7	16649.4	959003	3000	1352.07	0	0	-1498.44	19979.2	1.1508e+06
2050	1300	585.895	0	0	-649.325	8657.67	498682	2500	1126.72	0	0	-1248.7	16649.4	959003	3100	1397.13	0	0	-1548.39	20645.2	1.18916e+06
	2021-2050	12551.7	0	0	-13910.5	185474	1.06833e+07		25058.3	0	0	-27771.1	370282	2.13282e+07		31638.3	0	0	-35063.5	467514	2.69288e+07
2021 Social Cost of Methane
Year	5% Avg.	Gloucester, MA, Eastern Point	2000-2015	Tidal Restriction restored November 2003	12	Gloucester, MA, Mill Pond	All Impaired MA Salt Marsh	3% Avg	Gloucester, MA, Eastern Point	2000-2015	Tidal Restriction restored November 2003	12	Gloucester, MA, Mill Pond	All Impaired MA Salt Marsh	2.5% Avg	Gloucester, MA, Eastern Point	2000-2015	Tidal Restriction restored November 2003	12	Gloucester, MA, Mill Pond	All Impaired MA Salt Marsh
2020	670	301.961	0	0	-334.652	4462.03	257013	1500	676.033	0	0	-749.221	9989.61	575402	2000	901.377	0	0	0	13319.5	767202
2021	690	310.975	0	0	-344.642	4595.22	264685	1500	676.033	0	0	-749.221	9989.61	575402	2000	901.377	0	0	0	13319.5	767202
2022	720	324.496	0	0	-359.626	4795.02	276193	1600	721.102	0	0	-799.169	10655.6	613762	2100	946.446	0	0	0	13985.5	805563
2023	750	338.017	0	0	-374.611	4994.81	287701	1600	721.102	0	0	-799.169	10655.6	613762	2100	946.446	0	0	0	13985.5	805563
2024	770	347.03	0	0	-384.6	5128	295373	1700	766.171	0	0	-849.117	11321.6	652122	2200	991.515	0	0	0	14651.4	843923
2025	800	360.551	0	0	-399.585	5327.79	306881	1700	766.171	0	0	-849.117	11321.6	652122	2200	991.515	0	0	0	14651.4	843923
2026	830	374.072	0	0	-414.569	5527.59	318389	1800	811.24	0	0	-899.065	11987.5	690482	2300	1036.58	0	0	0	15317.4	882283
2027	860	387.592	0	0	-429.553	5727.38	329897	1800	811.24	0	0	-899.065	11987.5	690482	2300	1036.58	0	0	0	15317.4	882283
2028	880	396.606	0	0	-439.543	5860.57	337569	1900	856.309	0	0	-949.013	12653.5	728842	2400	1081.65	0	0	0	15983.4	920643
2029	910	410.127	0	0	-454.527	6060.37	349077	1900	856.309	0	0	-949.013	12653.5	728842	2500	1126.72	0	0	0	16649.4	959003
2030	940	423.647	0	0	-469.512	6260.16	360585	2000	901.377	0	0	-998.961	13319.5	767202	2500	1126.72	0	0	0	16649.4	959003
2031	970	437.168	0	0	-484.496	6459.95	372093	2000	901.377	0	0	-998.961	13319.5	767202	2600	1171.79	0	0	0	17315.3	997363
2032	1000	450.689	0	0	-499.481	6659.74	383601	2100	946.446	0	0	-1048.91	13985.5	805563	2600	1171.79	0	0	0	17315.3	997363
2033	1000	450.689	0	0	-499.481	6659.74	383601	2100	946.446	0	0	-1048.91	13985.5	805563	2700	1216.86	0	0	0	17981.3	1.03572e+06
2034	1100	495.758	0	0	-549.429	7325.72	421961	2200	991.515	0	0	-1098.86	14651.4	843923	2800	1261.93	0	0	0	18647.3	1.07408e+06
2035	1100	495.758	0	0	-549.429	7325.72	421961	2200	991.515	0	0	-1098.86	14651.4	843923	2800	1261.93	0	0	0	18647.3	1.07408e+06
2036	1100	495.758	0	0	-549.429	7325.72	421961	2300	1036.58	0	0	-1148.81	15317.4	882283	2900	1307	0	0	0	19313.3	1.11244e+06
2037	1200	540.826	0	0	-599.377	7991.69	460321	2300	1036.58	0	0	-1148.81	15317.4	882283	3000	1352.07	0	0	0	19979.2	1.1508e+06
2038	1200	540.826	0	0	-599.377	7991.69	460321	2400	1081.65	0	0	-1198.75	15983.4	920643	3000	1352.07	0	0	0	19979.2	1.1508e+06
2039	1200	540.826	0	0	-599.377	7991.69	460321	2500	1126.72	0	0	-1248.7	16649.4	959003	3100	1397.13	0	0	0	20645.2	1.18916e+06
2040	1300	585.895	0	0	-649.325	8657.67	498682	2500	1126.72	0	0	-1248.7	16649.4	959003	3100	1397.13	0	0	0	20645.2	1.18916e+06
2041	1300	585.895	0	0	-649.325	8657.67	498682	2600	1171.79	0	0	-1298.65	17315.3	997363	3200	1442.2	0	0	0	21311.2	1.22752e+06
2042	1400	630.964	0	0	-699.273	9323.64	537042	2600	1171.79	0	0	-1298.65	17315.3	997363	3300	1487.27	0	0	0	21977.2	1.26588e+06
2043	1400	630.964	0	0	-699.273	9323.64	537042	2700	1216.86	0	0	-1348.6	17981.3	1.03572e+06	3300	1487.27	0	0	0	21977.2	1.26588e+06
2044	1400	630.964	0	0	-699.273	9323.64	537042	2700	1216.86	0	0	-1348.6	17981.3	1.03572e+06	3400	1532.34	0	0	0	22643.1	1.30424e+06
2045	1500	676.033	0	0	-749.221	9989.61	575402	2800	1261.93	0	0	-1398.55	18647.3	1.07408e+06	3500	1577.41	0	0	0	23309.1	1.3426e+06
2046	1500	676.033	0	0	-749.221	9989.61	575402	2800	1261.93	0	0	-1398.55	18647.3	1.07408e+06	3500	1577.41	0	0	0	23309.1	1.3426e+06
2047	1500	676.033	0	0	-749.221	9989.61	575402	2900	1307	0	0	-1448.49	19313.3	1.11244e+06	3600	1622.48	0	0	0	23975.1	1.38096e+06
2048	1600	721.102	0	0	-799.169	10655.6	613762	3000	1352.07	0	0	-1498.44	19979.2	1.1508e+06	3700	1667.55	0	0	0	24641	1.41932e+06
2049	1600	721.102	0	0	-799.169	10655.6	613762	3000	1352.07	0	0	-1498.44	19979.2	1.1508e+06	3700	1667.55	0	0	0	24641	1.41932e+06
2050	1700	766.171	0	0	-849.117	11321.6	652122	3000	1352.07	0	0	-1498.44	19979.2	1.1508e+06	3800	1712.62	0	0	0	25307	1.45768e+06
	2021-2050	15422.6	0	0	-17092.2	227896	1.31268e+07		30737	0	0	-34064.6	454194	2.61616e+07		38849.4	0	0	0	574070	3.30664e+07

## Sheet: Essex_Conomo
Treatment choices: Restored 1= Increased tidal flow, Restored 2= Fill removal/panne creation, Collapsed, Reference, Restricted, Filled, Tide gates open												Spring 2001 is restored.
Site	Year	Date	Season	Treatment	Transec #	Transect	Station	Depth	Salinity	Comments
Conomo Pt., Essex, MA	1998	1998-11-10	Fall	Restricted	1	1_Phragmites	1.1	Shallow	19
Conomo Pt., Essex, MA	1998	1998-11-10	Fall	Restricted	1	1_Phragmites	1.1	Medium	32
Conomo Pt., Essex, MA	1998	1998-11-10	Fall	Restricted	1	1_Phragmites	1.1	Deep	29				Shallow	Medium	Deep			Essex_Conomo	Standard Error
Conomo Pt., Essex, MA	1998	1998-11-10	Fall	Restricted	1	2_Transition	2.1	Shallow	7			Restricted	7.81034	23.5588	21.9559		1998	20.7333	1.70053	20.7 ± 1.7
Conomo Pt., Essex, MA	1998	1998-11-10	Fall	Restricted	1	2_Transition	2.1	Medium	29			Restored 1	22.3913	24.4061	24.2262		1999	15.7778	1.3904	15.7 ± 1.39
Conomo Pt., Essex, MA	1998	1998-11-10	Fall	Restricted	1	2_Transition	2.1	Deep	30				0.538999	0.52002	0.52002		2000	20.0909	1.72662	20 ± 1.72
Conomo Pt., Essex, MA	1998	1998-11-10	Fall	Restricted	1	3_No_Phragmites	3.1	Shallow	23				0.602484	0.58127	0.58127		2001	23.4848	0.960585	23.4 ± 0.96
Conomo Pt., Essex, MA	1998	1998-11-10	Fall	Restricted	1	3_No_Phragmites	3.1	Medium	29			Restricted	7.8 ± 0.54	23.6 ± 0.52	22 ± 0.52		2002	21.7	1.46775	21.7 ± 1.46
Conomo Pt., Essex, MA	1998	1998-11-10	Fall	Restricted	1	3_No_Phragmites	3.1	Deep	27			Restored	22.4 ± 0.6	24.4 ± 0.58	24.2 ± 0.58		2003	25.5	1.5353	25.5 ± 1.53
Conomo Pt., Essex, MA	1998	1998-11-10	Fall	Restricted	1	2nd 2_Transition	4.1	Shallow	9								2004	20.6311	0.673389	20.6 ± 0.67
Conomo Pt., Essex, MA	1998	1998-11-10	Fall	Restricted	1	2nd 2_Transition	4.1	Medium	24								2005	23.2157	1.04874	23.2 ± 1.04
Conomo Pt., Essex, MA	1998	1998-11-10	Fall	Restricted	1	2nd 2_Transition	4.1	Deep	24								2006	22.1852	1.18998	22.1 ± 1.18
Conomo Pt., Essex, MA	1998	1998-11-10	Fall	Restricted	1	3_No_Phragmites	5.1	Shallow	7			Restricted	18.2887	0.94156	18.3 ± 0.94		2007	24.0946	1.19336	24 ± 1.19
Conomo Pt., Essex, MA	1998	1998-11-10	Fall	Restricted	1	3_No_Phragmites	5.1	Medium	19			Restored 1	23.7108	0.407826	23.7 ± 0.41		2008	22.5926	1.21042	22.5 ± 1.21
Conomo Pt., Essex, MA	1998	1998-11-10	Fall	Restricted	1	3_No_Phragmites	5.1	Deep	4								2009	19.3421	1.0569	19.3 ± 1.05
Conomo Pt., Essex, MA	1998	1998-11-12	Fall	Restricted	1	1_Phragmites	1.1	Shallow	15								2010	21.4545	0.732032	21.4 ± 0.73
Conomo Pt., Essex, MA	1998	1998-11-12	Fall	Restricted	1	1_Phragmites	1.1	Medium	28								2011	19.4222	0.953192	19.4 ± 0.95
Conomo Pt., Essex, MA	1998	1998-11-12	Fall	Restricted	1	1_Phragmites	1.1	Deep	30								2012	24.6049	0.723861	24.6 ± 0.72
Conomo Pt., Essex, MA	1998	1998-11-12	Fall	Restricted	1	2_Transition	2.1	Shallow	10			306					2013	20.9	0.806328	20.9 ± 0.8
Conomo Pt., Essex, MA	1998	1998-11-12	Fall	Restricted	1	2_Transition	2.1	Medium	30			328					2014	25.8409	0.942839	25.8 ± 0.94
Conomo Pt., Essex, MA	1998	1998-11-12	Fall	Restricted	1	2_Transition	2.1	Deep	29			328					2015	29.1277	4.02911	29.1 ± 4.02
Conomo Pt., Essex, MA	1998	1998-11-12	Fall	Restricted	1	3_No_Phragmites	3.1	Shallow	24									22.261	1.29674	22.2 ± 1.29
Conomo Pt., Essex, MA	1998	1998-11-12	Fall	Restricted	1	3_No_Phragmites	3.1	Medium	30								pre	18.2556	1.54547	18.2 ± 1.54
Conomo Pt., Essex, MA	1998	1998-11-12	Fall	Restricted	1	3_No_Phragmites	3.1	Deep	26								post	22.9398	1.25682	22.9 ± 1.25
Conomo Pt., Essex, MA	1998	1998-11-12	Fall	Restricted	1	2_Transition	4.1	Shallow	5
Conomo Pt., Essex, MA	1998	1998-11-12	Fall	Restricted	1	2_Transition	4.1	Medium	26
Conomo Pt., Essex, MA	1998	1998-11-12	Fall	Restricted	1	2_Transition	4.1	Deep	25
Conomo Pt., Essex, MA	1998	1998-11-12	Fall	Restricted	1	3_No_Phragmites	5.1	Shallow	4
Conomo Pt., Essex, MA	1998	1998-11-12	Fall	Restricted	1	3_No_Phragmites	5.1	Medium	15
Conomo Pt., Essex, MA	1998	1998-11-12	Fall	Restricted	1	3_No_Phragmites	5.1	Deep	13
Conomo Pt., Essex, MA	1999	1999-02-08	Spring	Restricted	1	1_Phragmites	1.1	Shallow	6
Conomo Pt., Essex, MA	1999	1999-02-08	Spring	Restricted	1	1_Phragmites	1.1	Medium	25
Conomo Pt., Essex, MA	1999	1999-02-08	Spring	Restricted	1	1_Phragmites	1.1	Deep	23
Conomo Pt., Essex, MA	1999	1999-02-08	Spring	Restricted	1	2_Transition	2.1	Shallow	0
Conomo Pt., Essex, MA	1999	1999-02-08	Spring	Restricted	1	2_Transition	2.1	Medium	22
Conomo Pt., Essex, MA	1999	1999-02-08	Spring	Restricted	1	2_Transition	2.1	Deep	25
Conomo Pt., Essex, MA	1999	1999-02-08	Spring	Restricted	1	3_No_Phragmites	3.1	Shallow	10
Conomo Pt., Essex, MA	1999	1999-02-08	Spring	Restricted	1	3_No_Phragmites	3.1	Medium	24
Conomo Pt., Essex, MA	1999	1999-02-08	Spring	Restricted	1	3_No_Phragmites	3.1	Deep	22
Conomo Pt., Essex, MA	1999	1999-02-08	Spring	Restricted	1	2_Transition	4.1	Shallow	2
Conomo Pt., Essex, MA	1999	1999-02-08	Spring	Restricted	1	2_Transition	4.1	Medium	21
Conomo Pt., Essex, MA	1999	1999-02-08	Spring	Restricted	1	2_Transition	4.1	Deep	21
Conomo Pt., Essex, MA	1999	1999-02-08	Spring	Restricted	1	3_No_Phragmites	5.1	Shallow	3
Conomo Pt., Essex, MA	1999	1999-02-08	Spring	Restricted	1	3_No_Phragmites	5.1	Medium	14
Conomo Pt., Essex, MA	1999	1999-02-08	Spring	Restricted	1	3_No_Phragmites	5.1	Deep	8
Conomo Pt., Essex, MA	1999	1999-05-18	Spring	Restricted	1	1_Phragmites	1.1	Shallow	6
Conomo Pt., Essex, MA	1999	1999-05-18	Spring	Restricted	1	1_Phragmites	1.1	Medium	26
Conomo Pt., Essex, MA	1999	1999-05-18	Spring	Restricted	1	1_Phragmites	1.1	Deep	24
Conomo Pt., Essex, MA	1999	1999-05-18	Spring	Restricted	1	2_Transition	2.1	Shallow	7
Conomo Pt., Essex, MA	1999	1999-05-18	Spring	Restricted	1	2_Transition	2.1	Medium	24
Conomo Pt., Essex, MA	1999	1999-05-18	Spring	Restricted	1	2_Transition	2.1	Deep	22
Conomo Pt., Essex, MA	1999	1999-05-18	Spring	Restricted	1	3_No_Phragmites	3.1	Shallow	11
Conomo Pt., Essex, MA	1999	1999-05-18	Spring	Restricted	1	3_No_Phragmites	3.1	Medium	27
Conomo Pt., Essex, MA	1999	1999-05-18	Spring	Restricted	1	3_No_Phragmites	3.1	Deep	26
Conomo Pt., Essex, MA	1999	1999-05-18	Spring	Restricted	1	2_Transition	4.1	Shallow	3
Conomo Pt., Essex, MA	1999	1999-05-18	Spring	Restricted	1	2_Transition	4.1	Medium	27
Conomo Pt., Essex, MA	1999	1999-05-18	Spring	Restricted	1	2_Transition	4.1	Deep	25
Conomo Pt., Essex, MA	1999	1999-05-18	Spring	Restricted	1	3_No_Phragmites	5.1	Shallow	0
Conomo Pt., Essex, MA	1999	1999-05-18	Spring	Restricted	1	3_No_Phragmites	5.1	Medium	13
Conomo Pt., Essex, MA	1999	1999-05-18	Spring	Restricted	1	3_No_Phragmites	5.1	Deep	7
Conomo Pt., Essex, MA	1999	1999-05-24	Spring	Restricted	1	1_Phragmites	1.1	Shallow	5
Conomo Pt., Essex, MA	1999	1999-05-24	Spring	Restricted	1	1_Phragmites	1.1	Medium	26
Conomo Pt., Essex, MA	1999	1999-05-24	Spring	Restricted	1	1_Phragmites	1.1	Deep	25
Conomo Pt., Essex, MA	1999	1999-05-24	Spring	Restricted	1	2_Transition	2.1	Shallow	3
Conomo Pt., Essex, MA	1999	1999-05-24	Spring	Restricted	1	2_Transition	2.1	Medium	25
Conomo Pt., Essex, MA	1999	1999-05-24	Spring	Restricted	1	2_Transition	2.1	Deep	24
Conomo Pt., Essex, MA	1999	1999-05-24	Spring	Restricted	1	3_No_Phragmites	3.1	Shallow	8
Conomo Pt., Essex, MA	1999	1999-05-24	Spring	Restricted	1	3_No_Phragmites	3.1	Medium	24
Conomo Pt., Essex, MA	1999	1999-05-24	Spring	Restricted	1	3_No_Phragmites	3.1	Deep	23
Conomo Pt., Essex, MA	1999	1999-05-24	Spring	Restricted	1	2_Transition	4.1	Shallow	4
Conomo Pt., Essex, MA	1999	1999-05-24	Spring	Restricted	1	2_Transition	4.1	Medium	22
Conomo Pt., Essex, MA	1999	1999-05-24	Spring	Restricted	1	2_Transition	4.1	Deep	21
Conomo Pt., Essex, MA	1999	1999-05-24	Spring	Restricted	1	3_No_Phragmites	5.1	Shallow	4
Conomo Pt., Essex, MA	1999	1999-05-24	Spring	Restricted	1	3_No_Phragmites	5.1	Medium	13
Conomo Pt., Essex, MA	1999	1999-05-24	Spring	Restricted	1	3_No_Phragmites	5.1	Deep	9
Conomo Pt., Essex, MA	2000	2000-02-07	Spring	Restricted	1	1_Phragmites	1.1	Medium	25	shallow was frozen
Conomo Pt., Essex, MA	2000	2000-02-07	Spring	Restricted	1	1_Phragmites	1.1	Deep	25
Conomo Pt., Essex, MA	2000	2000-02-07	Spring	Restricted	1	2_Transition	2.1	Medium	20	shallow was frozen
Conomo Pt., Essex, MA	2000	2000-02-07	Spring	Restricted	1	2_Transition	2.1	Deep	25
Conomo Pt., Essex, MA	2000	2000-02-07	Spring	Restricted	1	3_No_Phragmites	3.1	Medium	25	shallow was frozen
Conomo Pt., Essex, MA	2000	2000-02-07	Spring	Restricted	1	3_No_Phragmites	3.1	Deep	25
Conomo Pt., Essex, MA	2000	2000-02-07	Spring	Restricted	1	2_Transition	4.1	Medium	20	shallow was frozen
Conomo Pt., Essex, MA	2000	2000-02-07	Spring	Restricted	1	2_Transition	4.1	Deep	21
Conomo Pt., Essex, MA	2000	2000-10-13	Fall	Restricted	1	1_Phragmites	1.1	Medium	28
Conomo Pt., Essex, MA	2000	2000-10-13	Fall	Restricted	1	1_Phragmites	1.1	Deep	25
Conomo Pt., Essex, MA	2000	2000-10-13	Fall	Restricted	1	2_Transition	2.1	Shallow	8
Conomo Pt., Essex, MA	2000	2000-10-13	Fall	Restricted	1	2_Transition	2.1	Medium	28
Conomo Pt., Essex, MA	2000	2000-10-13	Fall	Restricted	1	2_Transition	2.1	Deep	25
Conomo Pt., Essex, MA	2000	2000-10-13	Fall	Restricted	1	3_No_Phragmites	3.1	Shallow	15
Conomo Pt., Essex, MA	2000	2000-10-13	Fall	Restricted	1	3_No_Phragmites	3.1	Medium	27
Conomo Pt., Essex, MA	2000	2000-10-13	Fall	Restricted	1	3_No_Phragmites	3.1	Deep	27
Conomo Pt., Essex, MA	2000	2000-10-13	Fall	Restricted	1	2_Transition	4.1	Shallow	5
Conomo Pt., Essex, MA	2000	2000-10-13	Fall	Restricted	1	2_Transition	4.1	Medium	24
Conomo Pt., Essex, MA	2000	2000-10-13	Fall	Restricted	1	2_Transition	4.1	Deep	24
Conomo Pt., Essex, MA	2000	2000-10-13	Fall	Restricted	1	3_No_Phragmites	5.1	Shallow	3.5
Conomo Pt., Essex, MA	2000	2000-10-13	Fall	Restricted	1	3_No_Phragmites	5.1	Medium	9
Conomo Pt., Essex, MA	2000	2000-10-13	Fall	Restricted	1	3_No_Phragmites	5.1	Deep	7.5
Conomo Pt., Essex, MA	2001	2001-05-11	Spring	Restored 1	1	1_Phragmites	1.1	Medium	27	AM
Conomo Pt., Essex, MA	2001	2001-05-11	Spring	Restored 1	1	1_Phragmites	1.1	Medium	25	PM
Conomo Pt., Essex, MA	2001	2001-05-11	Spring	Restored 1	1	1_Phragmites	1.1	Deep	25	AM
Conomo Pt., Essex, MA	2001	2001-05-11	Spring	Restored 1	1	1_Phragmites	1.1	Deep	27	PM
Conomo Pt., Essex, MA	2001	2001-05-11	Spring	Restored 1	1	2_Transition	2.1	Medium	20	shallow was mud
Conomo Pt., Essex, MA	2001	2001-05-11	Spring	Restored 1	1	2_Transition	2.1	Medium	15	PM
Conomo Pt., Essex, MA	2001	2001-05-11	Spring	Restored 1	1	2_Transition	2.1	Deep	27	AM
Conomo Pt., Essex, MA	2001	2001-05-11	Spring	Restored 1	1	2_Transition	2.1	Deep	25	PM
Conomo Pt., Essex, MA	2001	2001-05-11	Spring	Restored 1	1	3_No_Phragmites	3.1	Shallow	10	AM
Conomo Pt., Essex, MA	2001	2001-05-11	Spring	Restored 1	1	3_No_Phragmites	3.1	Shallow	15	PM
Conomo Pt., Essex, MA	2001	2001-05-11	Spring	Restored 1	1	3_No_Phragmites	3.1	Medium	24	AM
Conomo Pt., Essex, MA	2001	2001-05-11	Spring	Restored 1	1	3_No_Phragmites	3.1	Medium	10	PM
Conomo Pt., Essex, MA	2001	2001-05-11	Spring	Restored 1	1	3_No_Phragmites	3.1	Deep	24	AM
Conomo Pt., Essex, MA	2001	2001-05-11	Spring	Restored 1	1	3_No_Phragmites	3.1	Deep	10	PM
Conomo Pt., Essex, MA	2001	2001-05-11	Spring	Restored 1	1	2_Transition	4.1	Shallow	16	AM
Conomo Pt., Essex, MA	2001	2001-05-11	Spring	Restored 1	1	2_Transition	4.1	Shallow	10	PM
Conomo Pt., Essex, MA	2001	2001-05-11	Spring	Restored 1	1	2_Transition	4.1	Medium	10	AM
Conomo Pt., Essex, MA	2001	2001-05-11	Spring	Restored 1	1	2_Transition	4.1	Medium	21	PM
Conomo Pt., Essex, MA	2001	2001-05-11	Spring	Restored 1	1	2_Transition	4.1	Deep	5	AM
Conomo Pt., Essex, MA	2001	2001-05-11	Spring	Restored 1	1	2_Transition	4.1	Deep	20	PM
Conomo Pt., Essex, MA	2001	2001-05-11	Spring	Restored 1	1	3_No_Phragmites	5.1	Shallow	15	AM
Conomo Pt., Essex, MA	2001	2001-05-11	Spring	Restored 1	1	3_No_Phragmites	5.1	Shallow	10	PM
Conomo Pt., Essex, MA	2001	2001-05-11	Spring	Restored 1	1	3_No_Phragmites	5.1	Medium	26	AM
Conomo Pt., Essex, MA	2001	2001-05-11	Spring	Restored 1	1	3_No_Phragmites	5.1	Medium	23	PM
Conomo Pt., Essex, MA	2001	2001-05-11	Spring	Restored 1	1	3_No_Phragmites	5.1	Deep	25	AM
Conomo Pt., Essex, MA	2001	2001-05-11	Spring	Restored 1	1	3_No_Phragmites	5.1	Deep	25	PM
Conomo Pt., Essex, MA	2001	2001-10-25	Fall	Restored 1	1	1_Phragmites	1.1	Shallow	30
Conomo Pt., Essex, MA	2001	2001-10-25	Fall	Restored 1	1	1_Phragmites	1.1	Medium	28
Conomo Pt., Essex, MA	2001	2001-10-25	Fall	Restored 1	1	1_Phragmites	1.1	Deep	26
Conomo Pt., Essex, MA	2001	2001-10-25	Fall	Restored 1	1	2_Transition	2.1	Shallow	35
Conomo Pt., Essex, MA	2001	2001-10-25	Fall	Restored 1	1	2_Transition	2.1	Medium	30
Conomo Pt., Essex, MA	2001	2001-10-25	Fall	Restored 1	1	2_Transition	2.1	Deep	25
Conomo Pt., Essex, MA	2001	2001-10-25	Fall	Restored 1	1	3_No_Phragmites	3.1	Shallow	36
Conomo Pt., Essex, MA	2001	2001-10-25	Fall	Restored 1	1	3_No_Phragmites	3.1	Medium	25
Conomo Pt., Essex, MA	2001	2001-10-25	Fall	Restored 1	1	3_No_Phragmites	3.1	Deep	24
Conomo Pt., Essex, MA	2001	2001-10-25	Fall	Restored 1	1	2_Transition	4.1	Shallow	30
Conomo Pt., Essex, MA	2001	2001-10-25	Fall	Restored 1	1	2_Transition	4.1	Medium	23
Conomo Pt., Essex, MA	2001	2001-10-25	Fall	Restored 1	1	2_Transition	4.1	Deep	23
Conomo Pt., Essex, MA	2001	2001-10-25	Fall	Restored 1	1	3_No_Phragmites	5.1	Shallow	30
Conomo Pt., Essex, MA	2001	2001-10-25	Fall	Restored 1	1	3_No_Phragmites	5.1	Medium	7
Conomo Pt., Essex, MA	2001	2001-10-25	Fall	Restored 1	1	3_No_Phragmites	5.1	Deep	10
Conomo Pt., Essex, MA	2001	2001-10-26	Fall	Restored 1	1	1_Phragmites	1.1	Shallow	24
Conomo Pt., Essex, MA	2001	2001-10-26	Fall	Restored 1	1	1_Phragmites	1.1	Medium	25
Conomo Pt., Essex, MA	2001	2001-10-26	Fall	Restored 1	1	1_Phragmites	1.1	Deep	30
Conomo Pt., Essex, MA	2001	2001-10-26	Fall	Restored 1	1	2_Transition	2.1	Deep	25	shallow, med= mud
Conomo Pt., Essex, MA	2001	2001-10-26	Fall	Restored 1	1	3_No_Phragmites	3.1	Shallow	36
Conomo Pt., Essex, MA	2001	2001-10-26	Fall	Restored 1	1	3_No_Phragmites	3.1	Medium	26
Conomo Pt., Essex, MA	2001	2001-10-26	Fall	Restored 1	1	3_No_Phragmites	3.1	Deep	25
Conomo Pt., Essex, MA	2001	2001-10-26	Fall	Restored 1	1	2_Transition	4.1	Shallow	30
Conomo Pt., Essex, MA	2001	2001-10-26	Fall	Restored 1	1	2_Transition	4.1	Medium	25
Conomo Pt., Essex, MA	2001	2001-10-26	Fall	Restored 1	1	2_Transition	4.1	Deep	26
Conomo Pt., Essex, MA	2001	2001-10-26	Fall	Restored 1	1	3_No_Phragmites	5.1	Shallow	31
Conomo Pt., Essex, MA	2001	2001-10-26	Fall	Restored 1	1	3_No_Phragmites	5.1	Medium	11	deep=mud
Conomo Pt., Essex, MA	2001	2001-11-09	Fall	Restored 1	1	1_Phragmites	1.1	Shallow	34
Conomo Pt., Essex, MA	2001	2001-11-09	Fall	Restored 1	1	1_Phragmites	1.1	Medium	28
Conomo Pt., Essex, MA	2001	2001-11-09	Fall	Restored 1	1	1_Phragmites	1.1	Deep	28
Conomo Pt., Essex, MA	2001	2001-11-09	Fall	Restored 1	1	2_Transition	2.1	Medium	35	shallow=mud
Conomo Pt., Essex, MA	2001	2001-11-09	Fall	Restored 1	1	2_Transition	2.1	Deep	32
Conomo Pt., Essex, MA	2001	2001-11-09	Fall	Restored 1	1	3_No_Phragmites	3.1	Shallow	36
Conomo Pt., Essex, MA	2001	2001-11-09	Fall	Restored 1	1	3_No_Phragmites	3.1	Medium	25
Conomo Pt., Essex, MA	2001	2001-11-09	Fall	Restored 1	1	3_No_Phragmites	3.1	Deep	27
Conomo Pt., Essex, MA	2001	2001-11-09	Fall	Restored 1	1	2_Transition	4.1	Shallow	32
Conomo Pt., Essex, MA	2001	2001-11-09	Fall	Restored 1	1	2_Transition	4.1	Medium	20
Conomo Pt., Essex, MA	2001	2001-11-09	Fall	Restored 1	1	2_Transition	4.1	Deep	27
Conomo Pt., Essex, MA	2001	2001-11-09	Fall	Restored 1	1	3_No_Phragmites	5.1	Shallow	27
Conomo Pt., Essex, MA	2001	2001-11-09	Fall	Restored 1	1	3_No_Phragmites	5.1	Medium	13	deep=mud
Conomo Pt., Essex, MA	2002	2002-05-31	Spring	Restored 1	1	1_Phragmites	1.1	Shallow	18
Conomo Pt., Essex, MA	2002	2002-05-31	Spring	Restored 1	1	1_Phragmites	1.1	Medium	26
Conomo Pt., Essex, MA	2002	2002-05-31	Spring	Restored 1	1	1_Phragmites	1.1	Deep	25
Conomo Pt., Essex, MA	2002	2002-05-31	Spring	Restored 1	1	2_Transition	2.1	Shallow	11
Conomo Pt., Essex, MA	2002	2002-05-31	Spring	Restored 1	1	2_Transition	2.1	Medium	29
Conomo Pt., Essex, MA	2002	2002-05-31	Spring	Restored 1	1	2_Transition	2.1	Deep	25
Conomo Pt., Essex, MA	2002	2002-05-31	Spring	Restored 1	1	3_No_Phragmites	3.1	Shallow	18
Conomo Pt., Essex, MA	2002	2002-05-31	Spring	Restored 1	1	3_No_Phragmites	3.1	Medium	24.5
Conomo Pt., Essex, MA	2002	2002-05-31	Spring	Restored 1	1	3_No_Phragmites	3.1	Deep	23.5
Conomo Pt., Essex, MA	2002	2002-05-31	Spring	Restored 1	1	2_Transition	4.1	Shallow	20
Conomo Pt., Essex, MA	2002	2002-05-31	Spring	Restored 1	1	2_Transition	4.1	Medium	29
Conomo Pt., Essex, MA	2002	2002-05-31	Spring	Restored 1	1	2_Transition	4.1	Deep	28.5
Conomo Pt., Essex, MA	2002	2002-05-31	Spring	Restored 1	1	3_No_Phragmites	5.1	Shallow	18
Conomo Pt., Essex, MA	2002	2002-05-31	Spring	Restored 1	1	3_No_Phragmites	5.1	Medium	15
Conomo Pt., Essex, MA	2002	2002-05-31	Spring	Restored 1	1	3_No_Phragmites	5.1	Deep	15
Conomo Pt., Essex, MA	2003	2003-09-03	Fall	Restored 1	1	1_Phragmites	1.1	Shallow	26
Conomo Pt., Essex, MA	2003	2003-09-03	Fall	Restored 1	1	1_Phragmites	1.1	Medium	33
Conomo Pt., Essex, MA	2003	2003-09-03	Fall	Restored 1	1	1_Phragmites	1.1	Deep	17
Conomo Pt., Essex, MA	2003	2003-09-03	Fall	Restored 1	1	2_Transition	2.1	Medium	25	shallow=mud
Conomo Pt., Essex, MA	2003	2003-09-03	Fall	Restored 1	1	2_Transition	2.1	Deep	27
Conomo Pt., Essex, MA	2003	2003-09-03	Fall	Restored 1	1	3_No_Phragmites	3.1	Shallow	26
Conomo Pt., Essex, MA	2003	2003-09-03	Fall	Restored 1	1	3_No_Phragmites	3.1	Medium	25
Conomo Pt., Essex, MA	2003	2003-09-03	Fall	Restored 1	1	3_No_Phragmites	3.1	Deep	25
Conomo Pt., Essex, MA	2004	2004-05-20	Spring	Restored 1	1	1_Phragmites	1.1	Shallow	14
Conomo Pt., Essex, MA	2004	2004-05-20	Spring	Restored 1	1	1_Phragmites	1.1	Medium	26
Conomo Pt., Essex, MA	2004	2004-05-20	Spring	Restored 1	1	1_Phragmites	1.1	Deep	23
Conomo Pt., Essex, MA	2004	2004-05-20	Spring	Restored 1	1	2_Transition	2.1	Shallow	15
Conomo Pt., Essex, MA	2004	2004-05-20	Spring	Restored 1	1	2_Transition	2.1	Medium	32
Conomo Pt., Essex, MA	2004	2004-05-20	Spring	Restored 1	1	2_Transition	2.1	Deep	23
Conomo Pt., Essex, MA	2004	2004-05-20	Spring	Restored 1	1	3_No_Phragmites	3.1	Shallow	20
Conomo Pt., Essex, MA	2004	2004-05-20	Spring	Restored 1	1	3_No_Phragmites	3.1	Medium	18
Conomo Pt., Essex, MA	2004	2004-05-20	Spring	Restored 1	1	3_No_Phragmites	3.1	Deep	17
Conomo Pt., Essex, MA	2004	2004-05-20	Spring	Restored 1	1	2_Transition	4.1	Shallow	16
Conomo Pt., Essex, MA	2004	2004-05-20	Spring	Restored 1	1	2_Transition	4.1	Medium	26
Conomo Pt., Essex, MA	2004	2004-05-20	Spring	Restored 1	1	2_Transition	4.1	Deep	23
Conomo Pt., Essex, MA	2004	2004-05-20	Spring	Restored 1	1	3_No_Phragmites	5.1	Shallow	11
Conomo Pt., Essex, MA	2004	2004-05-20	Spring	Restored 1	1	3_No_Phragmites	5.1	Medium	24
Conomo Pt., Essex, MA	2004	2004-05-20	Spring	Restored 1	1	3_No_Phragmites	5.1	Deep	16
Conomo Pt., Essex, MA	2004	2004-05-20	Spring	Restored 1	0	1_Phragmites	1.0	Shallow	10
Conomo Pt., Essex, MA	2004	2004-05-20	Spring	Restored 1	0	1_Phragmites	1.0	Medium	14
Conomo Pt., Essex, MA	2004	2004-05-20	Spring	Restored 1	0	1_Phragmites	1.0	Deep	16
Conomo Pt., Essex, MA	2004	2004-05-20	Spring	Restored 1	2	1_Phragmites	2.1	Shallow	14
Conomo Pt., Essex, MA	2004	2004-05-20	Spring	Restored 1	2	1_Phragmites	2.1	Medium	27
Conomo Pt., Essex, MA	2004	2004-05-20	Spring	Restored 1	2	1_Phragmites	2.1	Deep	23
Conomo Pt., Essex, MA	2004	2004-05-20	Spring	Restored 1	0	2_Transition	2.0	Shallow	5
Conomo Pt., Essex, MA	2004	2004-05-20	Spring	Restored 1	0	2_Transition	2.0	Medium	20
Conomo Pt., Essex, MA	2004	2004-05-20	Spring	Restored 1	0	2_Transition	2.0	Deep	20
Conomo Pt., Essex, MA	2004	2004-05-20	Spring	Restored 1	2	2_Transition	2.2	Shallow	14
Conomo Pt., Essex, MA	2004	2004-05-20	Spring	Restored 1	2	2_Transition	2.2	Medium	26
Conomo Pt., Essex, MA	2004	2004-05-20	Spring	Restored 1	2	2_Transition	2.2	Deep	27
Conomo Pt., Essex, MA	2004	2004-05-20	Spring	Restored 1	0	3_No_Phragmites	3.0	Shallow	23
Conomo Pt., Essex, MA	2004	2004-05-20	Spring	Restored 1	0	3_No_Phragmites	3.0	Medium	30
Conomo Pt., Essex, MA	2004	2004-05-20	Spring	Restored 1	0	3_No_Phragmites	3.0	Deep	35
Conomo Pt., Essex, MA	2004	2004-05-20	Spring	Restored 1	2	3_No_Phragmites	3.2	Shallow	15
Conomo Pt., Essex, MA	2004	2004-05-20	Spring	Restored 1	2	3_No_Phragmites	3.2	Medium	26
Conomo Pt., Essex, MA	2004	2004-05-20	Spring	Restored 1	2	3_No_Phragmites	3.2	Deep	23
Conomo Pt., Essex, MA	2004	2004-05-21	Spring	Restored 1	1	1_Phragmites	1.1	Shallow	15
Conomo Pt., Essex, MA	2004	2004-05-21	Spring	Restored 1	1	1_Phragmites	1.1	Medium	23
Conomo Pt., Essex, MA	2004	2004-05-21	Spring	Restored 1	1	1_Phragmites	1.1	Deep	23
Conomo Pt., Essex, MA	2004	2004-05-21	Spring	Restored 1	1	2_Transition	2.1	Shallow	10
Conomo Pt., Essex, MA	2004	2004-05-21	Spring	Restored 1	1	2_Transition	2.1	Medium	32
Conomo Pt., Essex, MA	2004	2004-05-21	Spring	Restored 1	1	2_Transition	2.1	Deep	24
Conomo Pt., Essex, MA	2004	2004-05-21	Spring	Restored 1	1	3_No_Phragmites	3.1	Shallow	25
Conomo Pt., Essex, MA	2004	2004-05-21	Spring	Restored 1	1	3_No_Phragmites	3.1	Medium	18
Conomo Pt., Essex, MA	2004	2004-05-21	Spring	Restored 1	1	3_No_Phragmites	3.1	Deep	20
Conomo Pt., Essex, MA	2004	2004-05-21	Spring	Restored 1	1	2_Transition	4.1	Shallow	12
Conomo Pt., Essex, MA	2004	2004-05-21	Spring	Restored 1	1	2_Transition	4.1	Medium	15
Conomo Pt., Essex, MA	2004	2004-05-21	Spring	Restored 1	1	2_Transition	4.1	Deep	25
Conomo Pt., Essex, MA	2004	2004-05-21	Spring	Restored 1	1	3_No_Phragmites	5.1	Shallow	10
Conomo Pt., Essex, MA	2004	2004-05-21	Spring	Restored 1	1	3_No_Phragmites	5.1	Medium	22
Conomo Pt., Essex, MA	2004	2004-05-21	Spring	Restored 1	1	3_No_Phragmites	5.1	Deep	15
Conomo Pt., Essex, MA	2004	2004-05-21	Spring	Restored 1	0	1_Phragmites	1.0	Shallow	10
Conomo Pt., Essex, MA	2004	2004-05-21	Spring	Restored 1	0	1_Phragmites	1.0	Medium	15
Conomo Pt., Essex, MA	2004	2004-05-21	Spring	Restored 1	0	1_Phragmites	1.0	Deep	18
Conomo Pt., Essex, MA	2004	2004-05-21	Spring	Restored 1	2	1_Phragmites	1.2	Shallow	12
Conomo Pt., Essex, MA	2004	2004-05-21	Spring	Restored 1	2	1_Phragmites	1.2	Medium	23
Conomo Pt., Essex, MA	2004	2004-05-21	Spring	Restored 1	2	1_Phragmites	1.2	Deep	30
Conomo Pt., Essex, MA	2004	2004-05-21	Spring	Restored 1	0	2_Transition	2.0	Shallow	15
Conomo Pt., Essex, MA	2004	2004-05-21	Spring	Restored 1	0	2_Transition	2.0	Medium	22
Conomo Pt., Essex, MA	2004	2004-05-21	Spring	Restored 1	0	2_Transition	2.0	Deep	21
Conomo Pt., Essex, MA	2004	2004-05-21	Spring	Restored 1	2	2_Transition	2.2	Shallow	15	m,d=mud
Conomo Pt., Essex, MA	2004	2004-05-21	Spring	Restored 1	0	3_No_Phragmites	3.0	Shallow	19
Conomo Pt., Essex, MA	2004	2004-05-21	Spring	Restored 1	0	3_No_Phragmites	3.0	Medium	26
Conomo Pt., Essex, MA	2004	2004-05-21	Spring	Restored 1	0	3_No_Phragmites	3.0	Deep	35
Conomo Pt., Essex, MA	2004	2004-05-21	Spring	Restored 1	2	3_No_Phragmites	3.2	Shallow	15
Conomo Pt., Essex, MA	2004	2004-05-21	Spring	Restored 1	2	3_No_Phragmites	3.2	Medium	30
Conomo Pt., Essex, MA	2004	2004-05-21	Spring	Restored 1	2	3_No_Phragmites	3.2	Deep	19
Conomo Pt., Essex, MA	2004	2004-11-04	Fall	Restored 1	1	1_Phragmites	1.1	Shallow	25
Conomo Pt., Essex, MA	2004	2004-11-04	Fall	Restored 1	1	1_Phragmites	1.1	Medium	30
Conomo Pt., Essex, MA	2004	2004-11-04	Fall	Restored 1	1	1_Phragmites	1.1	Deep	30
Conomo Pt., Essex, MA	2004	2004-11-04	Fall	Restored 1	1	2_Transition	2.1	Shallow	20
Conomo Pt., Essex, MA	2004	2004-11-04	Fall	Restored 1	1	2_Transition	2.1	Medium	30
Conomo Pt., Essex, MA	2004	2004-11-04	Fall	Restored 1	1	2_Transition	2.1	Deep	25
Conomo Pt., Essex, MA	2004	2004-11-04	Fall	Restored 1	1	3_No_Phragmites	3.1	Shallow	25
Conomo Pt., Essex, MA	2004	2004-11-04	Fall	Restored 1	1	3_No_Phragmites	3.1	Medium	25
Conomo Pt., Essex, MA	2004	2004-11-04	Fall	Restored 1	1	3_No_Phragmites	3.1	Deep	25
Conomo Pt., Essex, MA	2004	2004-11-04	Fall	Restored 1	1	3_No_Phragmites	5.1	Shallow	25
Conomo Pt., Essex, MA	2004	2004-11-04	Fall	Restored 1	1	3_No_Phragmites	5.5	Medium	24
Conomo Pt., Essex, MA	2004	2004-11-04	Fall	Restored 1	1	3_No_Phragmites	5.1	Deep	10
Conomo Pt., Essex, MA	2004	2004-11-04	Fall	Restored 1	0	1_Phragmites	1.0	Shallow	10
Conomo Pt., Essex, MA	2004	2004-11-04	Fall	Restored 1	0	1_Phragmites	1.0	Medium	10
Conomo Pt., Essex, MA	2004	2004-11-04	Fall	Restored 1	0	1_Phragmites	1.0	Deep	16
Conomo Pt., Essex, MA	2004	2004-11-04	Fall	Restored 1	2	1_Phragmites	1.2	Shallow	15
Conomo Pt., Essex, MA	2004	2004-11-04	Fall	Restored 1	2	1_Phragmites	1.2	Medium	20
Conomo Pt., Essex, MA	2004	2004-11-04	Fall	Restored 1	2	1_Phragmites	2.1	Deep	23
Conomo Pt., Essex, MA	2004	2004-11-04	Fall	Restored 1	0	2_Transition	2.0	Shallow	15
Conomo Pt., Essex, MA	2004	2004-11-04	Fall	Restored 1	0	2_Transition	2.0	Medium	26
Conomo Pt., Essex, MA	2004	2004-11-04	Fall	Restored 1	0	2_Transition	2.0	Deep	24
Conomo Pt., Essex, MA	2004	2004-11-04	Fall	Restored 1	2	2_Transition	2.2	Shallow	14
Conomo Pt., Essex, MA	2004	2004-11-04	Fall	Restored 1	2	2_Transition	2.2	Medium	40
Conomo Pt., Essex, MA	2004	2004-11-04	Fall	Restored 1	2	2_Transition	2.2	Deep	29
Conomo Pt., Essex, MA	2004	2004-11-04	Fall	Restored 1	0	3_No_Phragmites	3.0	Shallow	26
Conomo Pt., Essex, MA	2004	2004-11-04	Fall	Restored 1	0	3_No_Phragmites	3.0	Medium	24
Conomo Pt., Essex, MA	2004	2004-11-04	Fall	Restored 1	0	3_No_Phragmites	3.0	Deep	29
Conomo Pt., Essex, MA	2004	2004-11-04	Fall	Restored 1	2	3_No_Phragmites	3.2	Shallow	10
Conomo Pt., Essex, MA	2004	2004-11-04	Fall	Restored 1	2	3_No_Phragmites	3.2	Medium	20
Conomo Pt., Essex, MA	2004	2004-11-04	Fall	Restored 1	2	3_No_Phragmites	3.2	Deep	20
Conomo Pt., Essex, MA	2004	2004-11-05	Fall	Restored 1	0	1_Phragmites	1.0	Shallow	10
Conomo Pt., Essex, MA	2004	2004-11-05	Fall	Restored 1	0	1_Phragmites	1.0	Medium	11
Conomo Pt., Essex, MA	2004	2004-11-05	Fall	Restored 1	0	1_Phragmites	1.0	Deep	16
Conomo Pt., Essex, MA	2004	2004-11-05	Fall	Restored 1	0	2_Transition	2.0	Shallow	15
Conomo Pt., Essex, MA	2004	2004-11-05	Fall	Restored 1	0	2_Transition	2.0	Medium	20
Conomo Pt., Essex, MA	2004	2004-11-05	Fall	Restored 1	0	2_Transition	2.0	Deep	24
Conomo Pt., Essex, MA	2004	2004-11-05	Fall	Restored 1	0	3_No_Phragmites	3.0	Shallow	23
Conomo Pt., Essex, MA	2004	2004-11-05	Fall	Restored 1	0	3_No_Phragmites	3.0	Medium	23
Conomo Pt., Essex, MA	2004	2004-11-05	Fall	Restored 1	0	3_No_Phragmites	3.0	Deep	32
Conomo Pt., Essex, MA	2005	2005-11-04	Fall	Restored 1	1	1_Phragmites	1.1	Shallow	25
Conomo Pt., Essex, MA	2005	2005-11-04	Fall	Restored 1	1	1_Phragmites	1.1	Medium	33
Conomo Pt., Essex, MA	2005	2005-11-04	Fall	Restored 1	1	1_Phragmites	1.1	Deep	30
Conomo Pt., Essex, MA	2005	2005-11-04	Fall	Restored 1	1	2_Transition	2.1	Shallow	18
Conomo Pt., Essex, MA	2005	2005-11-04	Fall	Restored 1	1	2_Transition	2.1	Medium	31
Conomo Pt., Essex, MA	2005	2005-11-04	Fall	Restored 1	1	2_Transition	2.1	Deep	30
Conomo Pt., Essex, MA	2005	2005-11-04	Fall	Restored 1	0	1_Phragmites	1.0	Shallow	9
Conomo Pt., Essex, MA	2005	2005-11-04	Fall	Restored 1	0	1_Phragmites	1.0	Medium	19
Conomo Pt., Essex, MA	2005	2005-11-04	Fall	Restored 1	0	1_Phragmites	1.0	Deep	15
Conomo Pt., Essex, MA	2005	2005-11-04	Fall	Restored 1	2	1_Phragmites	1.2	Deep	30
Conomo Pt., Essex, MA	2005	2005-11-04	Fall	Restored 1	0	2_Transition	2.0	Shallow	10
Conomo Pt., Essex, MA	2005	2005-11-04	Fall	Restored 1	0	2_Transition	2.0	Medium	20
Conomo Pt., Essex, MA	2005	2005-11-04	Fall	Restored 1	0	2_Transition	2.0	Deep	24
Conomo Pt., Essex, MA	2005	2005-11-04	Fall	Restored 1	2	1_Phragmites	1.2	Shallow	15
Conomo Pt., Essex, MA	2005	2005-11-04	Fall	Restored 1	2	1_Phragmites	1.2	Medium	31	well 3.1 submerged
Conomo Pt., Essex, MA	2005	2005-11-04	Fall	Restored 1	2	2_Transition	2.2	Shallow	31
Conomo Pt., Essex, MA	2005	2005-11-04	Fall	Restored 1	2	2_Transition	2.2	Medium	22
Conomo Pt., Essex, MA	2005	2005-11-04	Fall	Restored 1	2	2_Transition	2.2	Deep	25
Conomo Pt., Essex, MA	2005	2005-11-04	Fall	Restored 1	0	3_No_Phragmites	3.0	Shallow	19
Conomo Pt., Essex, MA	2005	2005-11-04	Fall	Restored 1	0	3_No_Phragmites	3.0	Medium	22
Conomo Pt., Essex, MA	2005	2005-11-04	Fall	Restored 1	0	3_No_Phragmites	3.0	Deep	30
Conomo Pt., Essex, MA	2005	2005-11-04	Fall	Restored 1	2	3_No_Phragmites	3.2	Shallow	32
Conomo Pt., Essex, MA	2005	2005-11-04	Fall	Restored 1	2	3_No_Phragmites	3.2	Medium	30
Conomo Pt., Essex, MA	2005	2005-11-04	Fall	Restored 1	2	3_No_Phragmites	3.2	Deep	10
Conomo Pt., Essex, MA	2005	2005-11-08	Fall	Restored 1	1	1_Phragmites	1.1	Shallow	24
Conomo Pt., Essex, MA	2005	2005-11-08	Fall	Restored 1	1	1_Phragmites	1.1	Medium	30
Conomo Pt., Essex, MA	2005	2005-11-08	Fall	Restored 1	1	1_Phragmites	1.1	Deep	28
Conomo Pt., Essex, MA	2005	2005-11-08	Fall	Restored 1	1	2_Transition	2.1	Shallow	21
Conomo Pt., Essex, MA	2005	2005-11-08	Fall	Restored 1	1	2_Transition	2.1	Medium	31
Conomo Pt., Essex, MA	2005	2005-11-08	Fall	Restored 1	1	2_Transition	2.1	Deep	32
Conomo Pt., Essex, MA	2005	2005-11-08	Fall	Restored 1	1	3_No_Phragmites	3.1	Shallow	38
Conomo Pt., Essex, MA	2005	2005-11-08	Fall	Restored 1	1	3_No_Phragmites	3.1	Medium	25
Conomo Pt., Essex, MA	2005	2005-11-08	Fall	Restored 1	1	3_No_Phragmites	3.1	Deep	26
Conomo Pt., Essex, MA	2005	2005-11-08	Fall	Restored 1	0	1_Phragmites	1.0	Shallow	3
Conomo Pt., Essex, MA	2005	2005-11-08	Fall	Restored 1	0	1_Phragmites	1.0	Medium	16
Conomo Pt., Essex, MA	2005	2005-11-08	Fall	Restored 1	0	1_Phragmites	1.0	Deep	15
Conomo Pt., Essex, MA	2005	2005-11-08	Fall	Restored 1	2	1_Phragmites	1.2	Deep	20
Conomo Pt., Essex, MA	2005	2005-11-08	Fall	Restored 1	0	2_Transition	2.0	Shallow	10
Conomo Pt., Essex, MA	2005	2005-11-08	Fall	Restored 1	0	2_Transition	2.0	Medium	20
Conomo Pt., Essex, MA	2005	2005-11-08	Fall	Restored 1	0	2_Transition	2.0	Deep	22
Conomo Pt., Essex, MA	2005	2005-11-08	Fall	Restored 1	2	1_Phragmites	1.2	Shallow	24
Conomo Pt., Essex, MA	2005	2005-11-08	Fall	Restored 1	2	1_Phragmites	1.2	Medium	32
Conomo Pt., Essex, MA	2005	2005-11-08	Fall	Restored 1	2	2_Transition	2.2	Shallow	21
Conomo Pt., Essex, MA	2005	2005-11-08	Fall	Restored 1	2	2_Transition	2.2	Medium	25
Conomo Pt., Essex, MA	2005	2005-11-08	Fall	Restored 1	2	2_Transition	2.2	Deep	28
Conomo Pt., Essex, MA	2005	2005-11-08	Fall	Restored 1	0	3_No_Phragmites	3.0	Shallow	19
Conomo Pt., Essex, MA	2005	2005-11-08	Fall	Restored 1	0	3_No_Phragmites	3.0	Medium	20
Conomo Pt., Essex, MA	2005	2005-11-08	Fall	Restored 1	0	3_No_Phragmites	3.0	Deep	28
Conomo Pt., Essex, MA	2005	2005-11-08	Fall	Restored 1	2	3_No_Phragmites	3.2	Shallow	20
Conomo Pt., Essex, MA	2005	2005-11-08	Fall	Restored 1	2	3_No_Phragmites	3.2	Medium	30
Conomo Pt., Essex, MA	2005	2005-11-08	Fall	Restored 1	2	3_No_Phragmites	3.2	Deep	15
Conomo Pt., Essex, MA	2006	2006-08-25	Summer	Restored 1	2	1_Phragmites	1.2	Shallow	18
Conomo Pt., Essex, MA	2006	2006-08-25	Summer	Restored 1	2	1_Phragmites	1.2	Medium	26
Conomo Pt., Essex, MA	2006	2006-08-25	Summer	Restored 1	2	1_Phragmites	1.2	Deep	27
Conomo Pt., Essex, MA	2006	2006-10-31	Fall	Restored 1	0	1_Phragmites	1.0	Shallow	7
Conomo Pt., Essex, MA	2006	2006-10-31	Fall	Restored 1	0	1_Phragmites	1.0	Medium	12
Conomo Pt., Essex, MA	2006	2006-10-31	Fall	Restored 1	0	1_Phragmites	1.0	Deep	15
Conomo Pt., Essex, MA	2006	2006-10-31	Fall	Restored 1	0	2_Transition	2.0	Shallow	14
Conomo Pt., Essex, MA	2006	2006-10-31	Fall	Restored 1	0	2_Transition	2.0	Medium	19
Conomo Pt., Essex, MA	2006	2006-10-31	Fall	Restored 1	0	2_Transition	2.0	Deep	21
Conomo Pt., Essex, MA	2006	2006-10-31	Fall	Restored 1	0	3_No_Phragmites	3.0	Shallow	15
Conomo Pt., Essex, MA	2006	2006-10-31	Fall	Restored 1	0	3_No_Phragmites	3.0	Medium	20
Conomo Pt., Essex, MA	2006	2006-10-31	Fall	Restored 1	0	3_No_Phragmites	3.0	Deep	25
Conomo Pt., Essex, MA	2006	2006-10-31	Fall	Restored 1	1	1_Phragmites	1.1	Shallow	20
Conomo Pt., Essex, MA	2006	2006-10-31	Fall	Restored 1	1	1_Phragmites	1.1	Medium	26
Conomo Pt., Essex, MA	2006	2006-10-31	Fall	Restored 1	1	1_Phragmites	1.1	Deep	27
Conomo Pt., Essex, MA	2006	2006-10-31	Fall	Restored 1	1	2_Transition	2.1	Shallow	24
Conomo Pt., Essex, MA	2006	2006-10-31	Fall	Restored 1	1	2_Transition	2.1	Medium	29
Conomo Pt., Essex, MA	2006	2006-10-31	Fall	Restored 1	1	2_Transition	2.1	Deep	29
Conomo Pt., Essex, MA	2006	2006-10-31	Fall	Restored 1	2	1_Phragmites	1.2	Shallow	21
Conomo Pt., Essex, MA	2006	2006-10-31	Fall	Restored 1	2	1_Phragmites	1.2	Medium	29
Conomo Pt., Essex, MA	2006	2006-10-31	Fall	Restored 1	2	1_Phragmites	1.2	Deep	30
Conomo Pt., Essex, MA	2006	2006-10-31	Fall	Restored 1	2	2_Transition	2.2	Shallow	23
Conomo Pt., Essex, MA	2006	2006-10-31	Fall	Restored 1	2	2_Transition	2.2	Medium	28
Conomo Pt., Essex, MA	2006	2006-10-31	Fall	Restored 1	2	2_Transition	2.2	Deep	30
Conomo Pt., Essex, MA	2006	2006-10-31	Fall	Restored 1	2	3_No_Phragmites	3.2	Shallow	23
Conomo Pt., Essex, MA	2006	2006-10-31	Fall	Restored 1	2	3_No_Phragmites	3.2	Medium	26
Conomo Pt., Essex, MA	2006	2006-10-31	Fall	Restored 1	2	3_No_Phragmites	3.2	Deep	15
Conomo Pt., Essex, MA	2007	2007-09-24	Fall	Restored 1	0	2_Transition	2.0	Medium	15	bee hive at well 1
Conomo Pt., Essex, MA	2007	2007-09-24	Fall	Restored 1	0	2_Transition	2.0	Deep	20	all shallow wells dry 2007
Conomo Pt., Essex, MA	2007	2007-09-24	Fall	Restored 1	0	3_No_Phragmites	3.0	Medium	21
Conomo Pt., Essex, MA	2007	2007-09-24	Fall	Restored 1	0	3_No_Phragmites	3.0	Deep	25
Conomo Pt., Essex, MA	2007	2007-09-24	Fall	Restored 1	1	1_Phragmites	1.1	Shallow	34
Conomo Pt., Essex, MA	2007	2007-09-24	Fall	Restored 1	1	1_Phragmites	1.1	Medium	26
Conomo Pt., Essex, MA	2007	2007-09-24	Fall	Restored 1	1	1_Phragmites	1.1	Deep	22
Conomo Pt., Essex, MA	2007	2007-09-24	Fall	Restored 1	1	2_Transition	2.1	Medium	23
Conomo Pt., Essex, MA	2007	2007-09-24	Fall	Restored 1	1	2_Transition	2.1	Deep	23
Conomo Pt., Essex, MA	2007	2007-09-24	Fall	Restored 1	1	3_No_Phragmites	3.1	Shallow	45
Conomo Pt., Essex, MA	2007	2007-09-24	Fall	Restored 1	1	3_No_Phragmites	3.1	Medium	24
Conomo Pt., Essex, MA	2007	2007-09-24	Fall	Restored 1	1	3_No_Phragmites	3.1	Deep	20
Conomo Pt., Essex, MA	2007	2007-09-24	Fall	Restored 1	2	1_Phragmites	1.2	Medium	26
Conomo Pt., Essex, MA	2007	2007-09-24	Fall	Restored 1	2	1_Phragmites	1.2	Deep	26
Conomo Pt., Essex, MA	2007	2007-09-24	Fall	Restored 1	2	2_Transition	2.2	Shallow	33
Conomo Pt., Essex, MA	2007	2007-09-24	Fall	Restored 1	2	2_Transition	2.2	Medium	20
Conomo Pt., Essex, MA	2007	2007-09-24	Fall	Restored 1	2	2_Transition	2.2	Deep	20
Conomo Pt., Essex, MA	2007	2007-09-24	Fall	Restored 1	2	3_No_Phragmites	3.2	Medium	25
Conomo Pt., Essex, MA	2007	2007-09-24	Fall	Restored 1	2	3_No_Phragmites	3.2	Deep	13
Conomo Pt., Essex, MA	2007	2007-09-25	Fall	Restored 1	0	2_Transition	2.0	Medium	10	bees at well 1.0
Conomo Pt., Essex, MA	2007	2007-09-25	Fall	Restored 1	0	2_Transition	2.0	Deep	19
Conomo Pt., Essex, MA	2007	2007-09-25	Fall	Restored 1	0	3_No_Phragmites	3.0	Medium	21
Conomo Pt., Essex, MA	2007	2007-09-25	Fall	Restored 1	0	3_No_Phragmites	3.0	Deep	26
Conomo Pt., Essex, MA	2007	2007-09-25	Fall	Restored 1	1	1_Phragmites	1.1	Shallow	33
Conomo Pt., Essex, MA	2007	2007-09-25	Fall	Restored 1	1	1_Phragmites	1.1	Medium	28
Conomo Pt., Essex, MA	2007	2007-09-25	Fall	Restored 1	1	1_Phragmites	1.1	Deep	25
Conomo Pt., Essex, MA	2007	2007-09-25	Fall	Restored 1	1	2_Transition	2.1	Medium	21
Conomo Pt., Essex, MA	2007	2007-09-25	Fall	Restored 1	1	2_Transition	2.1	Deep	23
Conomo Pt., Essex, MA	2007	2007-09-24	Fall	Restored 1	1	3_No_Phragmites	3.1	Shallow	44
Conomo Pt., Essex, MA	2007	2007-09-24	Fall	Restored 1	1	3_No_Phragmites	3.1	Medium	20
Conomo Pt., Essex, MA	2007	2007-09-24	Fall	Restored 1	1	3_No_Phragmites	3.1	Deep	20
Conomo Pt., Essex, MA	2007	2007-09-25	Fall	Restored 1	2	1_Phragmites	1.2	Medium	21
Conomo Pt., Essex, MA	2007	2007-09-25	Fall	Restored 1	2	1_Phragmites	1.2	Deep	30
Conomo Pt., Essex, MA	2007	2007-09-25	Fall	Restored 1	2	2_Transition	2.2	Medium	18.5
Conomo Pt., Essex, MA	2007	2007-09-25	Fall	Restored 1	2	2_Transition	2.2	Deep	25
Conomo Pt., Essex, MA	2007	2007-09-25	Fall	Restored 1	2	3_No_Phragmites	3.2	Medium	31
Conomo Pt., Essex, MA	2007	2007-09-25	Fall	Restored 1	2	3_No_Phragmites	3.2	Deep	15
Conomo Pt., Essex, MA	2008	2008-10-20	Fall	Restored 1	0	1_Phragmites	1.0	Shallow	11
Conomo Pt., Essex, MA	2008	2008-10-20	Fall	Restored 1	0	1_Phragmites	1.0	Medium	8
Conomo Pt., Essex, MA	2008	2008-10-20	Fall	Restored 1	0	1_Phragmites	1.0	Deep	16
Conomo Pt., Essex, MA	2008	2008-10-20	Fall	Restored 1	0	2_Transition	2.0	Shallow	11
Conomo Pt., Essex, MA	2008	2008-10-20	Fall	Restored 1	0	2_Transition	2.0	Medium	16
Conomo Pt., Essex, MA	2008	2008-10-20	Fall	Restored 1	0	2_Transition	2.0	Deep	19
Conomo Pt., Essex, MA	2008	2008-10-20	Fall	Restored 1	0	3_No_Phragmites	3.0	Shallow	30
Conomo Pt., Essex, MA	2008	2008-10-20	Fall	Restored 1	0	3_No_Phragmites	3.0	Medium	23
Conomo Pt., Essex, MA	2008	2008-10-20	Fall	Restored 1	0	3_No_Phragmites	3.0	Deep	30
Conomo Pt., Essex, MA	2008	2008-10-20	Fall	Restored 1	1	1_Phragmites	1.1	Shallow	23
Conomo Pt., Essex, MA	2008	2008-10-20	Fall	Restored 1	1	1_Phragmites	1.1	Medium	26
Conomo Pt., Essex, MA	2008	2008-10-20	Fall	Restored 1	1	1_Phragmites	1.1	Deep	29
Conomo Pt., Essex, MA	2008	2008-10-20	Fall	Restored 1	1	2_Transition	2.1	Shallow	23
Conomo Pt., Essex, MA	2008	2008-10-20	Fall	Restored 1	1	2_Transition	2.1	Medium	26
Conomo Pt., Essex, MA	2008	2008-10-20	Fall	Restored 1	1	2_Transition	2.1	Deep	30
Conomo Pt., Essex, MA	2008	2008-10-20	Fall	Restored 1	1	3_No_Phragmites	3.1	Shallow	28
Conomo Pt., Essex, MA	2008	2008-10-20	Fall	Restored 1	1	3_No_Phragmites	3.1	Medium	30
Conomo Pt., Essex, MA	2008	2008-10-20	Fall	Restored 1	1	3_No_Phragmites	3.1	Deep	25
Conomo Pt., Essex, MA	2008	2008-10-20	Fall	Restored 1	2	1_Phragmites	1.2	Shallow	23
Conomo Pt., Essex, MA	2008	2008-10-20	Fall	Restored 1	2	1_Phragmites	1.2	Medium	28
Conomo Pt., Essex, MA	2008	2008-10-20	Fall	Restored 1	2	1_Phragmites	1.2	Deep	25
Conomo Pt., Essex, MA	2008	2008-10-20	Fall	Restored 1	2	2_Transition	2.2	Shallow	15
Conomo Pt., Essex, MA	2008	2008-10-20	Fall	Restored 1	2	2_Transition	2.2	Medium	21
Conomo Pt., Essex, MA	2008	2008-10-20	Fall	Restored 1	2	2_Transition	2.2	Deep	24
Conomo Pt., Essex, MA	2008	2008-10-20	Fall	Restored 1	2	3_No_Phragmites	3.2	Shallow	26
Conomo Pt., Essex, MA	2008	2008-10-20	Fall	Restored 1	2	3_No_Phragmites	3.2	Medium	25
Conomo Pt., Essex, MA	2008	2008-10-20	Fall	Restored 1	2	3_No_Phragmites	3.2	Deep	19
Conomo Pt., Essex, MA	2009	2009-09-23	Fall	Restored 1	0	1_Phragmites	1.0	Shallow	5
Conomo Pt., Essex, MA	2009	2009-09-23	Fall	Restored 1	0	1_Phragmites	1.0	Medium	9
Conomo Pt., Essex, MA	2009	2009-09-23	Fall	Restored 1	0	1_Phragmites	1.0	Deep	12
Conomo Pt., Essex, MA	2009	2009-09-23	Fall	Restored 1	0	2_Transition	2.0	Shallow	16
Conomo Pt., Essex, MA	2009	2009-09-23	Fall	Restored 1	0	2_Transition	2.0	Medium	17
Conomo Pt., Essex, MA	2009	2009-09-23	Fall	Restored 1	0	2_Transition	2.0	Deep	19
Conomo Pt., Essex, MA	2009	2009-09-23	Fall	Restored 1	0	3_No_Phragmites	3.0	Shallow	23
Conomo Pt., Essex, MA	2009	2009-09-23	Fall	Restored 1	0	3_No_Phragmites	3.0	Medium	20
Conomo Pt., Essex, MA	2009	2009-09-23	Fall	Restored 1	0	3_No_Phragmites	3.0	Deep	24
Conomo Pt., Essex, MA	2009	2009-09-23	Fall	Restored 1	1	1_Phragmites	1.1	Shallow	25
Conomo Pt., Essex, MA	2009	2009-09-23	Fall	Restored 1	1	1_Phragmites	1.1	Medium	25
Conomo Pt., Essex, MA	2009	2009-09-23	Fall	Restored 1	1	1_Phragmites	1.1	Deep	30
Conomo Pt., Essex, MA	2009	2009-09-23	Fall	Restored 1	1	2_Transition	2.1	Shallow	20
Conomo Pt., Essex, MA	2009	2009-09-23	Fall	Restored 1	1	2_Transition	2.1	Medium	25
Conomo Pt., Essex, MA	2009	2009-09-23	Fall	Restored 1	1	2_Transition	2.1	Deep	30
Conomo Pt., Essex, MA	2009	2009-09-23	Fall	Restored 1	1	3_No_Phragmites	3.1	Shallow	23
Conomo Pt., Essex, MA	2009	2009-09-23	Fall	Restored 1	1	3_No_Phragmites	3.1	Medium	25
Conomo Pt., Essex, MA	2009	2009-09-23	Fall	Restored 1	1	3_No_Phragmites	3.1	Deep	20
Conomo Pt., Essex, MA	2009	2009-09-23	Fall	Restored 1	2	1_Phragmites	1.2	Shallow	22
Conomo Pt., Essex, MA	2009	2009-09-23	Fall	Restored 1	2	1_Phragmites	1.2	Medium	27
Conomo Pt., Essex, MA	2009	2009-09-23	Fall	Restored 1	2	1_Phragmites	1.2	Deep	30
Conomo Pt., Essex, MA	2009	2009-09-23	Fall	Restored 1	2	2_Transition	2.2	Shallow	14
Conomo Pt., Essex, MA	2009	2009-09-23	Fall	Restored 1	2	2_Transition	2.2	Medium	21
Conomo Pt., Essex, MA	2009	2009-09-23	Fall	Restored 1	2	2_Transition	2.2	Deep	24
Conomo Pt., Essex, MA	2009	2009-09-23	Fall	Restored 1	2	3_No_Phragmites	3.2	Shallow	23
Conomo Pt., Essex, MA	2009	2009-09-23	Fall	Restored 1	2	3_No_Phragmites	3.2	Medium	25
Conomo Pt., Essex, MA	2009	2009-09-23	Fall	Restored 1	2	3_No_Phragmites	3.2	Deep	23
Conomo Pt., Essex, MA	2009	2009-10-28	Fall	Reference	3	1_Phragmites	1.3	Shallow	4	m,d=mud
Conomo Pt., Essex, MA	2009	2009-10-28	Fall	Reference	3	2_Transition	2.3	Shallow	14	m,d=mud
Conomo Pt., Essex, MA	2009	2009-10-28	Fall	Reference	3	3_No_Phragmites	3.3	Shallow	14
Conomo Pt., Essex, MA	2009	2009-10-28	Fall	Reference	3	3_No_Phragmites	3.3	Medium	12	d=dry
Conomo Pt., Essex, MA	2009	2009-10-28	Fall	Reference	4	1_Phragmites	1.4	Shallow	13	m=mud
Conomo Pt., Essex, MA	2009	2009-10-28	Fall	Reference	4	1_Phragmites	1.4	Deep	15
Conomo Pt., Essex, MA	2009	2009-10-28	Fall	Reference	4	2_Transition	2.4	Shallow	12	m=mud
Conomo Pt., Essex, MA	2009	2009-10-28	Fall	Reference	4	2_Transition	2.4	Deep	15
Conomo Pt., Essex, MA	2009	2009-10-28	Fall	Reference	4	3_No_Phragmites	3.4	Shallow	20
Conomo Pt., Essex, MA	2009	2009-10-28	Fall	Reference	4	3_No_Phragmites	3.4	Medium	17
Conomo Pt., Essex, MA	2009	2009-10-28	Fall	Reference	4	3_No_Phragmites	3.4	Deep	22
Conomo Pt., Essex, MA	2010	2010-10-05	Fall	Restored 1	0	1_Phragmites	1	Shallow	m
Conomo Pt., Essex, MA	2010	2010-10-05	Fall	Restored 1	0	1_Phragmites	1.0	Medium	12
Conomo Pt., Essex, MA	2010	2010-10-05	Fall	Restored 1	0	1_Phragmites	1.0	Deep	15
Conomo Pt., Essex, MA	2010	2010-10-05	Fall	Restored 1	0	2_Transition	2.0	Shallow	16
Conomo Pt., Essex, MA	2010	2010-10-05	Fall	Restored 1	0	2_Transition	2.0	Medium	15
Conomo Pt., Essex, MA	2010	2010-10-05	Fall	Restored 1	0	2_Transition	2.0	Deep	15
Conomo Pt., Essex, MA	2010	2010-10-05	Fall	Restored 1	0	3_No_Phragmites	3.0	Shallow	25
Conomo Pt., Essex, MA	2010	2010-10-05	Fall	Restored 1	0	3_No_Phragmites	3.0	Medium	15
Conomo Pt., Essex, MA	2010	2010-10-05	Fall	Restored 1	0	3_No_Phragmites	3.0	Deep	26
Conomo Pt., Essex, MA	2010	2010-10-05	Fall	Restored 1	1	1_Phragmites	1.1	Shallow	30
Conomo Pt., Essex, MA	2010	2010-10-05	Fall	Restored 1	1	1_Phragmites	1.1	Medium	25
Conomo Pt., Essex, MA	2010	2010-10-05	Fall	Restored 1	1	1_Phragmites	1.1	Deep	25
Conomo Pt., Essex, MA	2010	2010-10-05	Fall	Restored 1	1	2_Transition	2.1	Shallow	27
Conomo Pt., Essex, MA	2010	2010-10-05	Fall	Restored 1	1	2_Transition	2.1	Medium	24
Conomo Pt., Essex, MA	2010	2010-10-05	Fall	Restored 1	1	2_Transition	2.1	Deep	26
Conomo Pt., Essex, MA	2010	2010-10-05	Fall	Restored 1	1	3_No_Phragmites	3.1	Shallow	25
Conomo Pt., Essex, MA	2010	2010-10-05	Fall	Restored 1	1	3_No_Phragmites	3.1	Medium	23
Conomo Pt., Essex, MA	2010	2010-10-05	Fall	Restored 1	1	3_No_Phragmites	3.1	Deep	20
Conomo Pt., Essex, MA	2010	2010-10-05	Fall	Restored 1	2	1_Phragmites	2.1	Shallow	20
Conomo Pt., Essex, MA	2010	2010-10-05	Fall	Restored 1	2	1_Phragmites	2.1	Medium	25
Conomo Pt., Essex, MA	2010	2010-10-05	Fall	Restored 1	2	1_Phragmites	2.1	Deep	25
Conomo Pt., Essex, MA	2010	2010-10-05	Fall	Restored 1	2	2_Transition	2.2	Shallow	26
Conomo Pt., Essex, MA	2010	2010-10-05	Fall	Restored 1	2	2_Transition	2.2	Medium	12
Conomo Pt., Essex, MA	2010	2010-10-05	Fall	Restored 1	2	2_Transition	2.2	Deep	25
Conomo Pt., Essex, MA	2010	2010-10-05	Fall	Restored 1	2	3_No_Phragmites	3.2	Shallow	30
Conomo Pt., Essex, MA	2010	2010-10-05	Fall	Restored 1	2	3_No_Phragmites	3.2	Medium	25
Conomo Pt., Essex, MA	2010	2010-10-05	Fall	Reference	2	3_No_Phragmites	3.2	Deep	20
Conomo Pt., Essex, MA	2010	2010-10-05	Fall	Reference	3	1_Phragmites	1.3	Shallow	20
Conomo Pt., Essex, MA	2010	2010-10-05	Fall	Reference	3	1_Phragmites	1.3	Medium	20
Conomo Pt., Essex, MA	2010	2010-10-05	Fall	Reference	3	1_Phragmites	1.3	Deep	15
Conomo Pt., Essex, MA	2010	2010-10-05	Fall	Reference	3	2_Transition	2.3	Shallow	25
Conomo Pt., Essex, MA	2010	2010-10-05	Fall	Reference	3	2_Transition	2.3	Medium	15
Conomo Pt., Essex, MA	2010	2010-10-05	Fall	Reference	3	2_Transition	2.3	Deep	15
Conomo Pt., Essex, MA	2010	2010-10-05	Fall	Reference	3	3_No_Phragmites	3.3	Shallow	26
Conomo Pt., Essex, MA	2010	2010-10-05	Fall	Reference	3	3_No_Phragmites	3.3	Medium	20
Conomo Pt., Essex, MA	2010	2010-10-05	Fall	Reference	3	3_No_Phragmites	3.3	Deep	20
Conomo Pt., Essex, MA	2010	2010-10-05	Fall	Reference	4	1_Phragmites	1.4	Shallow	25
Conomo Pt., Essex, MA	2010	2010-10-05	Fall	Reference	4	1_Phragmites	1.4	Medium	23
Conomo Pt., Essex, MA	2010	2010-10-05	Fall	Reference	4	1_Phragmites	1.4	Deep	20
Conomo Pt., Essex, MA	2010	2010-10-05	Fall	Reference	4	2_Transition	2.4	Shallow	25
Conomo Pt., Essex, MA	2010	2010-10-05	Fall	Reference	4	2_Transition	2.4	Medium	21
Conomo Pt., Essex, MA	2010	2010-10-05	Fall	Reference	4	2_Transition	2.4	Deep	26
Conomo Pt., Essex, MA	2010	2010-10-05	Fall	Reference	4	3_No_Phragmites	3.4	Shallow	22
Conomo Pt., Essex, MA	2010	2010-10-05	Fall	Reference	4	3_No_Phragmites	3.4	Medium	12
Conomo Pt., Essex, MA	2010	2010-10-05	Fall	Reference	4	3_No_Phragmites	3.4	Deep	22
Conomo Pt., Essex, MA	2011	2011-09-27	Fall	Restored 1	0	1_Phragmites	1.0	Shallow	10
Conomo Pt., Essex, MA	2011	2011-09-27	Fall	Restored 1	0	1_Phragmites	1.0	Medium	11
Conomo Pt., Essex, MA	2011	2011-09-27	Fall	Restored 1	0	1_Phragmites	1.0	Deep	15
Conomo Pt., Essex, MA	2011	2011-09-27	Fall	Restored 1	0	2_Transition	2.0	Shallow	12
Conomo Pt., Essex, MA	2011	2011-09-27	Fall	Restored 1	0	2_Transition	2.0	Medium	16
Conomo Pt., Essex, MA	2011	2011-09-27	Fall	Restored 1	0	2_Transition	2.0	Deep	19
Conomo Pt., Essex, MA	2011	2011-09-27	Fall	Restored 1	0	3_No_Phragmites	3.0	Shallow	20
Conomo Pt., Essex, MA	2011	2011-09-27	Fall	Restored 1	0	3_No_Phragmites	3.0	Medium	19
Conomo Pt., Essex, MA	2011	2011-09-27	Fall	Restored 1	0	3_No_Phragmites	3.0	Deep	25
Conomo Pt., Essex, MA	2011	2011-09-27	Fall	Restored 1	1	1_Phragmites	1.1	Shallow	12
Conomo Pt., Essex, MA	2011	2011-09-27	Fall	Restored 1	1	1_Phragmites	1.1	Medium	22
Conomo Pt., Essex, MA	2011	2011-09-27	Fall	Restored 1	1	1_Phragmites	1.1	Deep	19
Conomo Pt., Essex, MA	2011	2011-09-27	Fall	Restored 1	1	2_Transition	2.1	Shallow	17
Conomo Pt., Essex, MA	2011	2011-09-27	Fall	Restored 1	1	2_Transition	2.1	Medium	25
Conomo Pt., Essex, MA	2011	2011-09-27	Fall	Restored 1	1	2_Transition	2.1	Deep	29
Conomo Pt., Essex, MA	2011	2011-09-27	Fall	Restored 1	1	3_No_Phragmites	3.1	Shallow	17
Conomo Pt., Essex, MA	2011	2011-09-27	Fall	Restored 1	1	3_No_Phragmites	3.1	Medium	25
Conomo Pt., Essex, MA	2011	2011-09-27	Fall	Restored 1	1	3_No_Phragmites	3.1	Deep	22
Conomo Pt., Essex, MA	2011	2011-09-27	Fall	Restored 1	2	1_Phragmites	1.2	Shallow	20
Conomo Pt., Essex, MA	2011	2011-09-27	Fall	Restored 1	2	1_Phragmites	1.2	Medium	26
Conomo Pt., Essex, MA	2011	2011-09-27	Fall	Restored 1	2	1_Phragmites	1.2	Deep	20
Conomo Pt., Essex, MA	2011	2011-09-27	Fall	Restored 1	2	2_Transition	2.2	Shallow	15
Conomo Pt., Essex, MA	2011	2011-09-27	Fall	Restored 1	2	2_Transition	2.2	Medium	22
Conomo Pt., Essex, MA	2011	2011-09-27	Fall	Restored 1	2	2_Transition	2.2	Deep	22
Conomo Pt., Essex, MA	2011	2011-09-27	Fall	Restored 1	2	3_No_Phragmites	3.2	Shallow	20
Conomo Pt., Essex, MA	2011	2011-09-27	Fall	Restored 1	2	3_No_Phragmites	3.2	Medium	26
Conomo Pt., Essex, MA	2011	2011-09-27	Fall	Reference	2	3_No_Phragmites	3.2	Deep	10
Conomo Pt., Essex, MA	2011	2011-09-30	Fall	Reference	3	1_Phragmites	1.3	Shallow	19
Conomo Pt., Essex, MA	2011	2011-09-30	Fall	Reference	3	1_Phragmites	1.3	Medium	23
Conomo Pt., Essex, MA	2011	2011-09-30	Fall	Reference	3	1_Phragmites	1.3	Deep	24
Conomo Pt., Essex, MA	2011	2011-09-30	Fall	Reference	3	2_Transition	2.3	Shallow	15
Conomo Pt., Essex, MA	2011	2011-09-30	Fall	Reference	3	2_Transition	2.3	Medium	32
Conomo Pt., Essex, MA	2011	2011-09-30	Fall	Reference	3	2_Transition	2.3	Deep	20
Conomo Pt., Essex, MA	2011	2011-09-30	Fall	Reference	3	3_No_Phragmites	3.3	Shallow	31
Conomo Pt., Essex, MA	2011	2011-09-30	Fall	Reference	3	3_No_Phragmites	3.3	Medium	25
Conomo Pt., Essex, MA	2011	2011-09-30	Fall	Reference	3	3_No_Phragmites	3.3	Deep	25
Conomo Pt., Essex, MA	2011	2011-09-30	Fall	Reference	4	1_Phragmites	1.4	Shallow	11
Conomo Pt., Essex, MA	2011	2011-09-30	Fall	Reference	4	1_Phragmites	1.4	Medium	14
Conomo Pt., Essex, MA	2011	2011-09-30	Fall	Reference	4	1_Phragmites	1.4	Deep	1
Conomo Pt., Essex, MA	2011	2011-09-30	Fall	Reference	4	2_Transition	2.4	Shallow	21
Conomo Pt., Essex, MA	2011	2011-09-30	Fall	Reference	4	2_Transition	2.4	Medium	24
Conomo Pt., Essex, MA	2011	2011-09-30	Fall	Reference	4	2_Transition	2.4	Deep	30
Conomo Pt., Essex, MA	2011	2011-09-30	Fall	Reference	4	3_No_Phragmites	3.4	Shallow	16
Conomo Pt., Essex, MA	2011	2011-09-30	Fall	Reference	4	3_No_Phragmites	3.4	Medium	16
Conomo Pt., Essex, MA	2011	2011-09-30	Fall	Reference	4	3_No_Phragmites	3.4	Deep	11
Conomo Pt., Essex, MA	2012	2012-10-11	Fall	Restored 1	0	1_Phragmites	1.0	Shallow	5
Conomo Pt., Essex, MA	2012	2012-10-11	Fall	Restored 1	0	1_Phragmites	1.0	Medium	12
Conomo Pt., Essex, MA	2012	2012-10-11	Fall	Restored 1	0	1_Phragmites	1.0	Deep	17
Conomo Pt., Essex, MA	2012	2012-10-11	Fall	Restored 1	0	2_Transition	2.0	Shallow	23
Conomo Pt., Essex, MA	2012	2012-10-11	Fall	Restored 1	0	2_Transition	2.0	Medium	20
Conomo Pt., Essex, MA	2012	2012-10-11	Fall	Restored 1	0	2_Transition	2.0	Deep	25
Conomo Pt., Essex, MA	2012	2012-10-11	Fall	Restored 1	0	3_No_Phragmites	3.0	Shallow	26
Conomo Pt., Essex, MA	2012	2012-10-11	Fall	Restored 1	0	3_No_Phragmites	3.0	Medium	22
Conomo Pt., Essex, MA	2012	2012-10-11	Fall	Restored 1	0	3_No_Phragmites	3.0	Deep	30	cap off
Conomo Pt., Essex, MA	2012	2012-10-11	Fall	Restored 1	1	1_Phragmites	1.1	Shallow	29
Conomo Pt., Essex, MA	2012	2012-10-11	Fall	Restored 1	1	1_Phragmites	1.1	Medium	28
Conomo Pt., Essex, MA	2012	2012-10-11	Fall	Restored 1	1	1_Phragmites	1.1	Deep	30
Conomo Pt., Essex, MA	2012	2012-10-11	Fall	Restored 1	1	2_Transition	2.1	Shallow	32
Conomo Pt., Essex, MA	2012	2012-10-11	Fall	Restored 1	1	2_Transition	2.1	Medium	30
Conomo Pt., Essex, MA	2012	2012-10-11	Fall	Restored 1	1	2_Transition	2.1	Deep	30
Conomo Pt., Essex, MA	2012	2012-10-11	Fall	Restored 1	1	3_No_Phragmites	3.1	Shallow	19
Conomo Pt., Essex, MA	2012	2012-10-11	Fall	Restored 1	1	3_No_Phragmites	3.1	Medium	29
Conomo Pt., Essex, MA	2012	2012-10-11	Fall	Restored 1	1	3_No_Phragmites	3.1	Deep	28
Conomo Pt., Essex, MA	2012	2012-10-11	Fall	Restored 1	2	1_Phragmites	1.2	Shallow	32	cap off
Conomo Pt., Essex, MA	2012	2012-10-11	Fall	Restored 1	2	1_Phragmites	1.2	Medium	32	cap off
Conomo Pt., Essex, MA	2012	2012-10-11	Fall	Restored 1	2	1_Phragmites	1.2	Deep	29
Conomo Pt., Essex, MA	2012	2012-10-11	Fall	Restored 1	2	2_Transition	2.2	Shallow	28
Conomo Pt., Essex, MA	2012	2012-10-11	Fall	Restored 1	2	2_Transition	2.2	Medium	25	cap off
Conomo Pt., Essex, MA	2012	2012-10-11	Fall	Restored 1	2	2_Transition	2.2	Deep	25
Conomo Pt., Essex, MA	2012	2012-10-11	Fall	Restored 1	2	3_No_Phragmites	3.2	Shallow	30	cap off
Conomo Pt., Essex, MA	2012	2012-10-11	Fall	Restored 1	2	3_No_Phragmites	3.2	Medium	35	cap off
Conomo Pt., Essex, MA	2012	2012-10-11	Fall	Reference	2	3_No_Phragmites	3.2	Deep	18	cap off
Conomo Pt., Essex, MA	2012	2012-10-11	Fall	Reference	3	1_Phragmites	1.3	Shallow	28
Conomo Pt., Essex, MA	2012	2012-10-11	Fall	Reference	3	1_Phragmites	1.3	Medium	26
Conomo Pt., Essex, MA	2012	2012-10-11	Fall	Reference	3	1_Phragmites	1.3	Deep	26
Conomo Pt., Essex, MA	2012	2012-10-11	Fall	Reference	3	2_Transition	2.3	Shallow	31
Conomo Pt., Essex, MA	2012	2012-10-11	Fall	Reference	3	2_Transition	2.3	Medium	26
Conomo Pt., Essex, MA	2012	2012-10-11	Fall	Reference	3	2_Transition	2.3	Deep	21
Conomo Pt., Essex, MA	2012	2012-10-11	Fall	Reference	3	3_No_Phragmites	3.3	Shallow	35
Conomo Pt., Essex, MA	2012	2012-10-11	Fall	Reference	3	3_No_Phragmites	3.3	Medium	26
Conomo Pt., Essex, MA	2012	2012-10-11	Fall	Reference	3	3_No_Phragmites	3.3	Deep	26
Conomo Pt., Essex, MA	2012	2012-10-11	Fall	Reference	4	1_Phragmites	1.4	Shallow	22
Conomo Pt., Essex, MA	2012	2012-10-11	Fall	Reference	4	1_Phragmites	1.4	Medium	30
Conomo Pt., Essex, MA	2012	2012-10-11	Fall	Reference	4	1_Phragmites	1.4	Deep	10
Conomo Pt., Essex, MA	2012	2012-10-11	Fall	Reference	4	2_Transition	2.4	Shallow	26
Conomo Pt., Essex, MA	2012	2012-10-11	Fall	Reference	4	2_Transition	2.4	Medium	30
Conomo Pt., Essex, MA	2012	2012-10-11	Fall	Reference	4	2_Transition	2.4	Deep	31
Conomo Pt., Essex, MA	2012	2012-10-11	Fall	Reference	4	3_No_Phragmites	3.4	Shallow	30
Conomo Pt., Essex, MA	2012	2012-10-11	Fall	Reference	4	3_No_Phragmites	3.4	Medium	20
Conomo Pt., Essex, MA	2012	2012-10-11	Fall	Reference	4	3_No_Phragmites	3.4	Deep	15
Conomo Pt., Essex, MA	2012	2012-10-20	Fall	Restored 1	0	1_Phragmites	1.0	Shallow	10
Conomo Pt., Essex, MA	2012	2012-10-20	Fall	Restored 1	0	1_Phragmites	1.0	Medium	14
Conomo Pt., Essex, MA	2012	2012-10-20	Fall	Restored 1	0	1_Phragmites	1.0	Deep	17
Conomo Pt., Essex, MA	2012	2012-10-20	Fall	Restored 1	0	2_Transition	2.0	Shallow	21
Conomo Pt., Essex, MA	2012	2012-10-20	Fall	Restored 1	0	2_Transition	2.0	Medium	21
Conomo Pt., Essex, MA	2012	2012-10-20	Fall	Restored 1	0	2_Transition	2.0	Deep	22
Conomo Pt., Essex, MA	2012	2012-10-20	Fall	Restored 1	0	3_No_Phragmites	3.0	Shallow	27
Conomo Pt., Essex, MA	2012	2012-10-20	Fall	Restored 1	0	3_No_Phragmites	3.0	Medium	33
Conomo Pt., Essex, MA	2012	2012-10-20	Fall	Restored 1	0	3_No_Phragmites	3.0	Deep	33
Conomo Pt., Essex, MA	2012	2012-11-01	Fall	Restored 1	0	1_Phragmites	1.0	Shallow	9
Conomo Pt., Essex, MA	2012	2012-11-01	Fall	Restored 1	0	1_Phragmites	1.0	Medium	12
Conomo Pt., Essex, MA	2012	2012-11-01	Fall	Restored 1	0	1_Phragmites	1.0	Deep	15
Conomo Pt., Essex, MA	2012	2012-11-01	Fall	Restored 1	0	2_Transition	2.0	Shallow	17
Conomo Pt., Essex, MA	2012	2012-11-01	Fall	Restored 1	0	2_Transition	2.0	Medium	18
Conomo Pt., Essex, MA	2012	2012-11-01	Fall	Restored 1	0	2_Transition	2.0	Deep	21
Conomo Pt., Essex, MA	2012	2012-11-01	Fall	Restored 1	0	3_No_Phragmites	3.0	Shallow	26
Conomo Pt., Essex, MA	2012	2012-11-01	Fall	Restored 1	0	3_No_Phragmites	3.0	Medium	20
Conomo Pt., Essex, MA	2012	2012-11-01	Fall	Restored 1	0	3_No_Phragmites	3.0	Deep	26
Conomo Pt., Essex, MA	2012	2012-11-01	Fall	Restored 1	1	1_Phragmites	1.1	Shallow	27
Conomo Pt., Essex, MA	2012	2012-11-01	Fall	Restored 1	1	1_Phragmites	1.1	Medium	28
Conomo Pt., Essex, MA	2012	2012-11-01	Fall	Restored 1	1	1_Phragmites	1.1	Deep	23
Conomo Pt., Essex, MA	2012	2012-11-01	Fall	Restored 1	1	2_Transition	2.1	Shallow	30
Conomo Pt., Essex, MA	2012	2012-11-01	Fall	Restored 1	1	2_Transition	2.1	Medium	26
Conomo Pt., Essex, MA	2012	2012-11-01	Fall	Restored 1	1	2_Transition	2.1	Deep	26
Conomo Pt., Essex, MA	2012	2012-11-01	Fall	Restored 1	1	3_No_Phragmites	3.1	Shallow	28
Conomo Pt., Essex, MA	2012	2012-11-01	Fall	Restored 1	1	3_No_Phragmites	3.1	Medium	29
Conomo Pt., Essex, MA	2012	2012-11-01	Fall	Restored 1	1	3_No_Phragmites	3.1	Deep	20
Conomo Pt., Essex, MA	2012	2012-11-01	Fall	Restored 1	2	1_Phragmites	1.2	Shallow	34
Conomo Pt., Essex, MA	2012	2012-11-01	Fall	Restored 1	2	1_Phragmites	1.2	Medium	32
Conomo Pt., Essex, MA	2012	2012-11-01	Fall	Restored 1	2	1_Phragmites	1.2	Deep	25
Conomo Pt., Essex, MA	2012	2012-11-01	Fall	Restored 1	2	2_Transition	2.2	Shallow	22
Conomo Pt., Essex, MA	2012	2012-11-01	Fall	Restored 1	2	2_Transition	2.2	Medium	23
Conomo Pt., Essex, MA	2012	2012-11-01	Fall	Restored 1	2	2_Transition	2.2	Deep	25
Conomo Pt., Essex, MA	2012	2012-11-01	Fall	Restored 1	2	3_No_Phragmites	3.2	Shallow	29
Conomo Pt., Essex, MA	2012	2012-11-01	Fall	Restored 1	2	3_No_Phragmites	3.2	Medium	32
Conomo Pt., Essex, MA	2012	2012-11-01	Fall	Reference	2	3_No_Phragmites	3.2	Deep	24
Conomo Pt., Essex, MA	2013	2013-05-30	Spring	Restored 1	0	1_Phragmites	1.0	Shallow	4
Conomo Pt., Essex, MA	2013	2013-05-30	Spring	Restored 1	0	1_Phragmites	1.0	Medium	8
Conomo Pt., Essex, MA	2013	2013-05-30	Spring	Restored 1	0	1_Phragmites	1.0	Deep	11
Conomo Pt., Essex, MA	2013	2013-05-30	Spring	Restored 1	0	2_Transition	2.0	Shallow	8
Conomo Pt., Essex, MA	2013	2013-05-30	Spring	Restored 1	0	2_Transition	2.0	Medium	11
Conomo Pt., Essex, MA	2013	2013-05-30	Spring	Restored 1	0	2_Transition	2.0	Deep	15
Conomo Pt., Essex, MA	2013	2013-05-30	Spring	Restored 1	0	3_No_Phragmites	3.0	Shallow	19
Conomo Pt., Essex, MA	2013	2013-05-30	Spring	Restored 1	0	3_No_Phragmites	3.0	Medium	16
Conomo Pt., Essex, MA	2013	2013-05-30	Spring	Restored 1	0	3_No_Phragmites	3.0	Deep	20
Conomo Pt., Essex, MA	2013	2013-05-30	Spring	Restored 1	1	1_Phragmites	1.1	Shallow	18
Conomo Pt., Essex, MA	2013	2013-05-30	Spring	Restored 1	1	1_Phragmites	1.1	Medium	25
Conomo Pt., Essex, MA	2013	2013-05-30	Spring	Restored 1	1	1_Phragmites	1.1	Deep	20
Conomo Pt., Essex, MA	2013	2013-05-30	Spring	Restored 1	1	2_Transition	2.1	Shallow	23
Conomo Pt., Essex, MA	2013	2013-05-30	Spring	Restored 1	1	2_Transition	2.1	Medium	20
Conomo Pt., Essex, MA	2013	2013-05-30	Spring	Restored 1	1	2_Transition	2.1	Deep	23
Conomo Pt., Essex, MA	2013	2013-05-30	Spring	Restored 1	1	3_No_Phragmites	3.1	Shallow	16
Conomo Pt., Essex, MA	2013	2013-05-30	Spring	Restored 1	1	3_No_Phragmites	3.1	Medium	24
Conomo Pt., Essex, MA	2013	2013-05-30	Spring	Restored 1	1	3_No_Phragmites	3.1	Deep	20
Conomo Pt., Essex, MA	2013	2013-05-30	Spring	Restored 1	2	1_Phragmites	1.2	Shallow	10
Conomo Pt., Essex, MA	2013	2013-05-30	Spring	Restored 1	2	1_Phragmites	1.2	Medium	26
Conomo Pt., Essex, MA	2013	2013-05-30	Spring	Restored 1	2	1_Phragmites	1.2	Deep	28
Conomo Pt., Essex, MA	2013	2013-05-30	Spring	Restored 1	2	2_Transition	2.2	Shallow	16
Conomo Pt., Essex, MA	2013	2013-05-30	Spring	Restored 1	2	2_Transition	2.2	Medium	21
Conomo Pt., Essex, MA	2013	2013-05-30	Spring	Restored 1	2	2_Transition	2.2	Deep	23
Conomo Pt., Essex, MA	2013	2013-05-30	Spring	Restored 1	2	3_No_Phragmites	3.2	Shallow	20
Conomo Pt., Essex, MA	2013	2013-05-30	Spring	Restored 1	2	3_No_Phragmites	3.2	Medium	26
Conomo Pt., Essex, MA	2013	2013-05-30	Spring	Restored 1	2	3_No_Phragmites	3.2	Deep	30
Conomo Pt., Essex, MA	2013	2013-09-23	Fall	Restored 1	0	1_Phragmites	1.0	Shallow	14
Conomo Pt., Essex, MA	2013	2013-09-23	Fall	Restored 1	0	1_Phragmites	1.0	Medium	10
Conomo Pt., Essex, MA	2013	2013-09-23	Fall	Restored 1	0	1_Phragmites	1.0	Deep	11
Conomo Pt., Essex, MA	2013	2013-09-23	Fall	Restored 1	0	2_Transition	2.0	Shallow	22
Conomo Pt., Essex, MA	2013	2013-09-23	Fall	Restored 1	0	2_Transition	2.0	Medium	16
Conomo Pt., Essex, MA	2013	2013-09-23	Fall	Restored 1	0	2_Transition	2.0	Deep	17
Conomo Pt., Essex, MA	2013	2013-09-23	Fall	Restored 1	0	3_No_Phragmites	3.0	Shallow	28
Conomo Pt., Essex, MA	2013	2013-09-23	Fall	Restored 1	0	3_No_Phragmites	3.0	Medium	17
Conomo Pt., Essex, MA	2013	2013-09-23	Fall	Restored 1	0	3_No_Phragmites	3.0	Deep	20
Conomo Pt., Essex, MA	2013	2013-09-23	Fall	Restored 1	1	1_Phragmites	1.1	Shallow	21
Conomo Pt., Essex, MA	2013	2013-09-23	Fall	Restored 1	1	1_Phragmites	1.1	Medium	26
Conomo Pt., Essex, MA	2013	2013-09-23	Fall	Restored 1	1	1_Phragmites	1.1	Deep	23
Conomo Pt., Essex, MA	2013	2013-09-23	Fall	Restored 1	1	2_Transition	2.1	Shallow	31
Conomo Pt., Essex, MA	2013	2013-09-23	Fall	Restored 1	1	2_Transition	2.1	Medium	25
Conomo Pt., Essex, MA	2013	2013-09-23	Fall	Restored 1	1	2_Transition	2.1	Deep	26
Conomo Pt., Essex, MA	2013	2013-09-23	Fall	Restored 1	1	3_No_Phragmites	3.1	Shallow	30
Conomo Pt., Essex, MA	2013	2013-09-23	Fall	Restored 1	1	3_No_Phragmites	3.1	Medium	25
Conomo Pt., Essex, MA	2013	2013-09-23	Fall	Restored 1	1	3_No_Phragmites	3.1	Deep	22
Conomo Pt., Essex, MA	2013	2013-09-23	Fall	Restored 1	2	1_Phragmites	1.2	Shallow	35
Conomo Pt., Essex, MA	2013	2013-09-23	Fall	Restored 1	2	1_Phragmites	1.2	Medium	27
Conomo Pt., Essex, MA	2013	2013-09-23	Fall	Restored 1	2	1_Phragmites	1.2	Deep	24
Conomo Pt., Essex, MA	2013	2013-09-23	Fall	Restored 1	2	2_Transition	2.2	Shallow	26
Conomo Pt., Essex, MA	2013	2013-09-23	Fall	Restored 1	2	2_Transition	2.2	Medium	21
Conomo Pt., Essex, MA	2013	2013-09-23	Fall	Restored 1	2	2_Transition	2.2	Deep	21
Conomo Pt., Essex, MA	2013	2013-09-23	Fall	Restored 1	2	3_No_Phragmites	3.2	Shallow	26
Conomo Pt., Essex, MA	2013	2013-09-23	Fall	Restored 1	2	3_No_Phragmites	3.2	Medium	26
Conomo Pt., Essex, MA	2013	2013-09-23	Fall	Reference	2	3_No_Phragmites	3.2	Deep	23
Conomo Pt., Essex, MA	2013	2013-09-23	Fall	Reference	3	1_Phragmites	1.3	Shallow	27
Conomo Pt., Essex, MA	2013	2013-09-23	Fall	Reference	3	1_Phragmites	1.3	Medium	20
Conomo Pt., Essex, MA	2013	2013-09-23	Fall	Reference	3	1_Phragmites	1.3	Deep	19
Conomo Pt., Essex, MA	2013	2013-09-23	Fall	Reference	3	2_Transition	2.3	Shallow	32
Conomo Pt., Essex, MA	2013	2013-09-23	Fall	Reference	3	2_Transition	2.3	Medium	26
Conomo Pt., Essex, MA	2013	2013-09-23	Fall	Reference	3	2_Transition	2.3	Deep	15
Conomo Pt., Essex, MA	2013	2013-09-23	Fall	Reference	3	3_No_Phragmites	3.3	Shallow	26
Conomo Pt., Essex, MA	2013	2013-09-23	Fall	Reference	3	3_No_Phragmites	3.3	Medium	24
Conomo Pt., Essex, MA	2013	2013-09-23	Fall	Reference	3	3_No_Phragmites	3.3	Deep	23
Conomo Pt., Essex, MA	2013	2013-09-23	Fall	Reference	4	1_Phragmites	1.4	Deep	9	s,m= mud
Conomo Pt., Essex, MA	2013	2013-09-23	Fall	Reference	4	2_Transition	2.4	Shallow	27
Conomo Pt., Essex, MA	2013	2013-09-23	Fall	Reference	4	2_Transition	2.4	Medium	29
Conomo Pt., Essex, MA	2013	2013-09-23	Fall	Reference	4	2_Transition	2.4	Deep	25
Conomo Pt., Essex, MA	2013	2013-09-23	Fall	Reference	4	3_No_Phragmites	3.4	Shallow	29
Conomo Pt., Essex, MA	2013	2013-09-23	Fall	Reference	4	3_No_Phragmites	3.4	Medium	11
Conomo Pt., Essex, MA	2013	2013-09-23	Fall	Reference	4	3_No_Phragmites	3.4	Deep	7
Conomo Pt., Essex, MA	2014	2014-09-19	Fall	Restored 1	0	1_Phragmites	1.0	Medium	30	cap off
Conomo Pt., Essex, MA	2014	2014-09-19	Fall	Restored 1	0	1_Phragmites	1.0	Deep	15
Conomo Pt., Essex, MA	2014	2014-09-19	Fall	Restored 1	0	2_Transition	2.0	Shallow	25
Conomo Pt., Essex, MA	2014	2014-09-19	Fall	Restored 1	0	2_Transition	2.0	Medium	20
Conomo Pt., Essex, MA	2014	2014-09-19	Fall	Restored 1	0	2_Transition	2.0	Deep	20
Conomo Pt., Essex, MA	2014	2014-09-19	Fall	Restored 1	0	3_No_Phragmites	3.0	Shallow	35	cap off
Conomo Pt., Essex, MA	2014	2014-09-19	Fall	Restored 1	0	3_No_Phragmites	3.0	Medium	21
Conomo Pt., Essex, MA	2014	2014-09-19	Fall	Restored 1	0	3_No_Phragmites	3.0	Deep	25
Conomo Pt., Essex, MA	2014	2014-09-19	Fall	Restored 1	1	1_Phragmites	1.1	Shallow	30
Conomo Pt., Essex, MA	2014	2014-09-19	Fall	Restored 1	1	1_Phragmites	1.1	Medium	29
Conomo Pt., Essex, MA	2014	2014-09-19	Fall	Restored 1	1	1_Phragmites	1.1	Deep	25
Conomo Pt., Essex, MA	2014	2014-09-19	Fall	Restored 1	1	2_Transition	2.1	Shallow	35	cap off
Conomo Pt., Essex, MA	2014	2014-09-19	Fall	Restored 1	1	2_Transition	2.1	Medium	29
Conomo Pt., Essex, MA	2014	2014-09-19	Fall	Restored 1	1	2_Transition	2.1	Deep	27
Conomo Pt., Essex, MA	2014	2014-09-19	Fall	Restored 1	1	3_No_Phragmites	3.1	Shallow	35
Conomo Pt., Essex, MA	2014	2014-09-19	Fall	Restored 1	1	3_No_Phragmites	3.1	Medium	32	cap off
Conomo Pt., Essex, MA	2014	2014-09-19	Fall	Restored 1	1	3_No_Phragmites	3.1	Deep	25
Conomo Pt., Essex, MA	2014	2014-09-19	Fall	Restored 1	2	1_Phragmites	1.2	Shallow	35
Conomo Pt., Essex, MA	2014	2014-09-19	Fall	Restored 1	2	1_Phragmites	1.2	Medium	26
Conomo Pt., Essex, MA	2014	2014-09-19	Fall	Restored 1	2	1_Phragmites	1.2	Deep	25
Conomo Pt., Essex, MA	2014	2014-09-19	Fall	Restored 1	2	2_Transition	2.2	Shallow	25
Conomo Pt., Essex, MA	2014	2014-09-19	Fall	Restored 1	2	2_Transition	2.2	Medium	20
Conomo Pt., Essex, MA	2014	2014-09-19	Fall	Restored 1	2	2_Transition	2.2	Deep	30
Conomo Pt., Essex, MA	2014	2014-09-19	Fall	Restored 1	2	3_No_Phragmites	3.2	Shallow	35
Conomo Pt., Essex, MA	2014	2014-09-19	Fall	Restored 1	2	3_No_Phragmites	3.2	Medium	35	cap off
Conomo Pt., Essex, MA	2014	2014-09-19	Fall	Reference	2	3_No_Phragmites	3.2	Deep	25
Conomo Pt., Essex, MA	2014	2014-09-19	Fall	Reference	3	1_Phragmites	1.3	Shallow	30
Conomo Pt., Essex, MA	2014	2014-09-19	Fall	Reference	3	1_Phragmites	1.3	Medium	21
Conomo Pt., Essex, MA	2014	2014-09-19	Fall	Reference	3	1_Phragmites	1.3	Deep	27
Conomo Pt., Essex, MA	2014	2014-09-19	Fall	Reference	3	2_Transition	2.3	Shallow	30
Conomo Pt., Essex, MA	2014	2014-09-19	Fall	Reference	3	2_Transition	2.3	Medium	20
Conomo Pt., Essex, MA	2014	2014-09-19	Fall	Reference	3	2_Transition	2.3	Deep	33
Conomo Pt., Essex, MA	2014	2014-09-19	Fall	Reference	3	3_No_Phragmites	3.3	Shallow	31
Conomo Pt., Essex, MA	2014	2014-09-19	Fall	Reference	3	3_No_Phragmites	3.3	Medium	21
Conomo Pt., Essex, MA	2014	2014-09-19	Fall	Reference	3	3_No_Phragmites	3.3	Deep	21
Conomo Pt., Essex, MA	2014	2014-09-19	Fall	Reference	4	1_Phragmites	1.4	Shallow	26	cap off
Conomo Pt., Essex, MA	2014	2014-09-19	Fall	Reference	4	1_Phragmites	1.4	Medium	19
Conomo Pt., Essex, MA	2014	2014-09-19	Fall	Reference	4	1_Phragmites	1.4	Deep	11
Conomo Pt., Essex, MA	2014	2014-09-19	Fall	Reference	4	2_Transition	2.4	Shallow	27
Conomo Pt., Essex, MA	2014	2014-09-19	Fall	Reference	4	2_Transition	2.4	Medium	26
Conomo Pt., Essex, MA	2014	2014-09-19	Fall	Reference	4	2_Transition	2.4	Deep	27
Conomo Pt., Essex, MA	2014	2014-09-19	Fall	Reference	4	3_No_Phragmites	3.4	Shallow	25
Conomo Pt., Essex, MA	2014	2014-09-19	Fall	Reference	4	3_No_Phragmites	3.4	Medium	19
Conomo Pt., Essex, MA	2014	2014-09-19	Fall	Reference	4	3_No_Phragmites	3.4	Deep	9
Conomo Pt., Essex, MA	2015	2015-10-02	Fall	Restored 1	0	1_Phragmites	1.0	Shallow	15
Conomo Pt., Essex, MA	2015	2015-10-02	Fall	Restored 1	0	1_Phragmites	1.0	Medium	10
Conomo Pt., Essex, MA	2015	2015-10-02	Fall	Restored 1	0	1_Phragmites	1.0	Deep	209
Conomo Pt., Essex, MA	2015	2015-10-02	Fall	Restored 1	0	2_Transition	2.0	Medium	25
Conomo Pt., Essex, MA	2015	2015-10-02	Fall	Restored 1	0	2_Transition	2.0	Deep	20
Conomo Pt., Essex, MA	2015	2015-10-02	Fall	Restored 1	0	3_No_Phragmites	3.0	Shallow	35
Conomo Pt., Essex, MA	2015	2015-10-02	Fall	Restored 1	0	3_No_Phragmites	3.0	Medium	32
Conomo Pt., Essex, MA	2015	2015-10-02	Fall	Restored 1	0	3_No_Phragmites	3.0	Deep	17
Conomo Pt., Essex, MA	2015	2015-10-02	Fall	Restored 1	1	1_Phragmites	1.1	Shallow	27
Conomo Pt., Essex, MA	2015	2015-10-02	Fall	Restored 1	1	1_Phragmites	1.1	Medium	30
Conomo Pt., Essex, MA	2015	2015-10-02	Fall	Restored 1	1	1_Phragmites	1.1	Deep	20
Conomo Pt., Essex, MA	2015	2015-10-02	Fall	Restored 1	1	3_No_Phragmites	3.1	Shallow	25
Conomo Pt., Essex, MA	2015	2015-10-02	Fall	Restored 1	1	3_No_Phragmites	3.1	Medium	25
Conomo Pt., Essex, MA	2015	2015-10-02	Fall	Restored 1	1	3_No_Phragmites	3.1	Deep	22
Conomo Pt., Essex, MA	2015	2015-10-02	Fall	Restored 1	2	1_Phragmites	1.2	Shallow	31
Conomo Pt., Essex, MA	2015	2015-10-02	Fall	Restored 1	2	1_Phragmites	1.2	Medium	29
Conomo Pt., Essex, MA	2015	2015-10-02	Fall	Restored 1	2	1_Phragmites	1.2	Deep	28
Conomo Pt., Essex, MA	2015	2015-10-02	Fall	Restored 1	2	2_Transition	2.2	Shallow	23
Conomo Pt., Essex, MA	2015	2015-10-02	Fall	Restored 1	2	2_Transition	2.2	Medium	23
Conomo Pt., Essex, MA	2015	2015-10-02	Fall	Restored 1	2	2_Transition	2.2	Deep	25
Conomo Pt., Essex, MA	2015	2015-10-02	Fall	Restored 1	2	3_No_Phragmites	3.2	Shallow	27
Conomo Pt., Essex, MA	2015	2015-10-02	Fall	Restored 1	2	3_No_Phragmites	3.2	Medium	21
Conomo Pt., Essex, MA	2015	2015-10-02	Fall	Reference	2	3_No_Phragmites	3.2	Deep	25
Conomo Pt., Essex, MA	2015	2015-10-02	Fall	Reference	3	1_Phragmites	1.3	Shallow	25
Conomo Pt., Essex, MA	2015	2015-10-02	Fall	Reference	3	1_Phragmites	1.3	Medium	25
Conomo Pt., Essex, MA	2015	2015-10-02	Fall	Reference	3	1_Phragmites	1.3	Deep	20
Conomo Pt., Essex, MA	2015	2015-10-02	Fall	Reference	3	2_Transition	2.3	Shallow	30
Conomo Pt., Essex, MA	2015	2015-10-02	Fall	Reference	3	2_Transition	2.3	Medium	20
Conomo Pt., Essex, MA	2015	2015-10-02	Fall	Reference	3	2_Transition	2.3	Deep	33
Conomo Pt., Essex, MA	2015	2015-10-02	Fall	Reference	3	3_No_Phragmites	3.3	Shallow	40
Conomo Pt., Essex, MA	2015	2015-10-02	Fall	Reference	3	3_No_Phragmites	3.3	Medium	20
Conomo Pt., Essex, MA	2015	2015-10-02	Fall	Reference	3	3_No_Phragmites	3.3	Deep	20
Conomo Pt., Essex, MA	2015	2015-10-02	Fall	Reference	4	1_Phragmites	1.4	Shallow	30
Conomo Pt., Essex, MA	2015	2015-10-02	Fall	Reference	4	1_Phragmites	1.4	Medium	20
Conomo Pt., Essex, MA	2015	2015-10-02	Fall	Reference	4	1_Phragmites	1.4	Deep	10
Conomo Pt., Essex, MA	2015	2015-10-02	Fall	Reference	4	2_Transition	2.4	Shallow	25
Conomo Pt., Essex, MA	2015	2015-10-02	Fall	Reference	4	2_Transition	2.4	Medium	30
Conomo Pt., Essex, MA	2015	2015-10-02	Fall	Reference	4	2_Transition	2.4	Deep	27
Conomo Pt., Essex, MA	2015	2015-10-02	Fall	Reference	4	3_No_Phragmites	3.4	Shallow	30
Conomo Pt., Essex, MA	2015	2015-10-02	Fall	Reference	4	3_No_Phragmites	3.4	Medium	35
Conomo Pt., Essex, MA	2015	2015-10-02	Fall	Reference	4	3_No_Phragmites	3.4	Deep	10
Conomo Pt., Essex, MA	2015	2015-10-02	Fall	Restored 1	1	1_Phragmites	1.1	Shallow	36
Conomo Pt., Essex, MA	2015	2015-10-02	Fall	Restored 1	1	1_Phragmites	1.1	Medium	25
Conomo Pt., Essex, MA	2015	2015-10-02	Fall	Restored 1	1	1_Phragmites	1.1	Deep	22
Conomo Pt., Essex, MA	2015	2015-10-05	Fall	Restored 1	1	2_Transition	2.1	Shallow	35
Conomo Pt., Essex, MA	2015	2015-10-05	Fall	Restored 1	1	2_Transition	2.1	Medium	30
Conomo Pt., Essex, MA	2015	2015-10-05	Fall	Restored 1	1	2_Transition	2.1	Deep	27
Conomo Pt., Essex, MA	2016	2016-09-23	Fall	Restored 1	0	1_Phragmites	1.0	Medium	11	s=too muddy
Conomo Pt., Essex, MA	2016	2016-09-23	Fall	Restored 1	0	1_Phragmites	1.0	Deep	20
Conomo Pt., Essex, MA	2016	2016-09-23	Fall	Restored 1	0	3_No_Phragmites	2.0	Shallow	29
Conomo Pt., Essex, MA	2016	2016-09-23	Fall	Restored 1	0	2_Transition	2.0	Medium	14
Conomo Pt., Essex, MA	2016	2016-09-23	Fall	Restored 1	0	2_Transition	2.0	Deep	4
Conomo Pt., Essex, MA	2016	2016-09-23	Fall	Restored 1	0	3_No_Phragmites	3.0	Shallow	35
Conomo Pt., Essex, MA	2016	2016-09-23	Fall	Restored 1	0	3_No_Phragmites	3.0	Medium	30
Conomo Pt., Essex, MA	2016	2016-09-23	Fall	Restored 1	0	3_No_Phragmites	3.0	Deep	30
Conomo Pt., Essex, MA	2016	2016-09-23	Fall	Restored 1	1	1_Phragmites	1.1	Shallow	40
Conomo Pt., Essex, MA	2016	2016-09-23	Fall	Restored 1	1	1_Phragmites	1.1	Medium	25
Conomo Pt., Essex, MA	2016	2016-09-23	Fall	Restored 1	1	1_Phragmites	1.1	Deep	25
Conomo Pt., Essex, MA	2016	2016-09-23	Fall	Restored 1	1	3_No_Phragmites	2.1	Shallow	40
Conomo Pt., Essex, MA	2016	2016-09-23	Fall	Restored 1	1	3_No_Phragmites	2.1	Medium	23
Conomo Pt., Essex, MA	2016	2016-09-23	Fall	Restored 1	1	3_No_Phragmites	2.1	Deep	25
Conomo Pt., Essex, MA	2016	2016-09-23	Fall	Restored 1	1	3_No_Phragmites	3.1	Shallow	40
Conomo Pt., Essex, MA	2016	2016-09-23	Fall	Restored 1	1	3_No_Phragmites	3.1	Medium	20
Conomo Pt., Essex, MA	2016	2016-09-23	Fall	Restored 1	1	3_No_Phragmites	3.1	Deep	50
Conomo Pt., Essex, MA	2016	2016-09-23	Fall	Restored 1	2	1_Phragmites	1.2	Shallow	47
Conomo Pt., Essex, MA	2016	2016-09-23	Fall	Restored 1	2	1_Phragmites	1.2	Medium	35
Conomo Pt., Essex, MA	2016	2016-09-23	Fall	Restored 1	2	1_Phragmites	1.2	Deep	30	glued
Conomo Pt., Essex, MA	2016	2016-09-23	Fall	Restored 1	2	2_Transition	2.2	Shallow	43
Conomo Pt., Essex, MA	2016	2016-09-23	Fall	Restored 1	2	2_Transition	2.2	Medium	23
Conomo Pt., Essex, MA	2016	2016-09-23	Fall	Restored 1	2	2_Transition	2.2	Deep	21
Conomo Pt., Essex, MA	2016	2016-09-23	Fall	Restored 1	2	3_No_Phragmites	3.2	Shallow	57
Conomo Pt., Essex, MA	2016	2016-09-23	Fall	Restored 1	2	3_No_Phragmites	3.2	Medium	41
Conomo Pt., Essex, MA	2016	2016-09-23	Fall	Restored 1	2	3_No_Phragmites	3.2	Deep	21
Conomo Pt., Essex, MA	2016	2016-10-24	Fall	Reference	3	1_Phragmites	1.3	Shallow	31
Conomo Pt., Essex, MA	2016	2016-10-24	Fall	Reference	3	1_Phragmites	1.3	Medium	30
Conomo Pt., Essex, MA	2016	2016-10-24	Fall	Reference	3	1_Phragmites	1.3	Deep	33
Conomo Pt., Essex, MA	2016	2016-10-24	Fall	Reference	3	2_Transition	2.3	Shallow	35
Conomo Pt., Essex, MA	2016	2016-10-24	Fall	Reference	3	2_Transition	2.3	Medium	24
Conomo Pt., Essex, MA	2016	2016-10-24	Fall	Reference	3	2_Transition	2.3	Deep	32
Conomo Pt., Essex, MA	2016	2016-10-24	Fall	Reference	3	3_No_Phragmites	3.3	Shallow	34
Conomo Pt., Essex, MA	2016	2016-10-24	Fall	Reference	3	3_No_Phragmites	3.3	Medium	25
Conomo Pt., Essex, MA	2016	2016-10-24	Fall	Reference	3	3_No_Phragmites	3.3	Deep	25
Conomo Pt., Essex, MA	2016	2016-10-24	Fall	Reference	4	1_Phragmites	1.4	Shallow	29
Conomo Pt., Essex, MA	2016	2016-10-24	Fall	Reference	4	1_Phragmites	1.4	Medium	29
Conomo Pt., Essex, MA	2016	2016-10-24	Fall	Reference	4	1_Phragmites	1.4	Deep	25
Conomo Pt., Essex, MA	2016	2016-10-24	Fall	Reference	4	2_Transition	2.4	Shallow	31
Conomo Pt., Essex, MA	2016	2016-10-24	Fall	Reference	4	2_Transition	2.4	Medium	25
Conomo Pt., Essex, MA	2016	2016-10-24	Fall	Reference	4	2_Transition	2.4	Deep	30
Conomo Pt., Essex, MA	2016	2016-10-24	Fall	Reference	4	3_No_Phragmites	3.4	Shallow	31
Conomo Pt., Essex, MA	2016	2016-10-24	Fall	Reference	4	3_No_Phragmites	3.4	Medium	31
Conomo Pt., Essex, MA	2016	2016-10-24	Fall	Reference	4	3_No_Phragmites	3.4	Deep	12
Conomo Pt., Essex, MA	2017	2017-09-05	Fall	Reference	3	1_Phragmites	1.3	Shallow	29
Conomo Pt., Essex, MA	2017	2017-09-05	Fall	Reference	3	1_Phragmites	1.3	Medium	26	Deep=mud
Conomo Pt., Essex, MA	2017	2017-09-05	Fall	Reference	3	2_Transition	2.3	Shallow	27
Conomo Pt., Essex, MA	2017	2017-09-05	Fall	Reference	3	2_Transition	2.3	Medium	24
Conomo Pt., Essex, MA	2017	2017-09-05	Fall	Reference	3	2_Transition	2.3	Deep	23
Conomo Pt., Essex, MA	2017	2017-09-05	Fall	Reference	3	3_No_Phragmites	3.3	Shallow	39
Conomo Pt., Essex, MA	2017	2017-09-05	Fall	Reference	3	3_No_Phragmites	3.3	Medium	21
Conomo Pt., Essex, MA	2017	2017-09-05	Fall	Reference	3	3_No_Phragmites	3.3	Deep	20
Conomo Pt., Essex, MA	2017	2017-09-05	Fall	Reference	4	1_Phragmites	1.4	Shallow	30
Conomo Pt., Essex, MA	2017	2017-09-05	Fall	Reference	4	1_Phragmites	1.4	Medium	17
Conomo Pt., Essex, MA	2017	2017-09-05	Fall	Reference	4	1_Phragmites	1.4	Deep	30
Conomo Pt., Essex, MA	2017	2017-09-05	Fall	Reference	4	2_Transition	2.4	Shallow	30
Conomo Pt., Essex, MA	2017	2017-09-05	Fall	Reference	4	2_Transition	2.4	Medium	21
Conomo Pt., Essex, MA	2017	2017-09-05	Fall	Reference	4	2_Transition	2.4	Deep	25
Conomo Pt., Essex, MA	2017	2017-09-05	Fall	Reference	4	3_No_Phragmites	3.4	Shallow	32
Conomo Pt., Essex, MA	2017	2017-09-05	Fall	Reference	4	3_No_Phragmites	3.4	Medium	28
Conomo Pt., Essex, MA	2017	2017-09-05	Fall	Reference	4	3_No_Phragmites	3.4	Deep	26
Conomo Pt., Essex, MA	2017	2017-09-27	Fall	Restored 1	0	1_Phragmites	1.0	Medium	15	s=dry
Conomo Pt., Essex, MA	2017	2017-09-27	Fall	Restored 1	0	1_Phragmites	1.0	Deep	24
Conomo Pt., Essex, MA	2017	2017-09-27	Fall	Restored 1	0	3_No_Phragmites	2.0	Shallow	20
Conomo Pt., Essex, MA	2017	2017-09-27	Fall	Restored 1	0	2_Transition	2.0	Medium	15
Conomo Pt., Essex, MA	2017	2017-09-27	Fall	Restored 1	0	2_Transition	2.0	Deep	25
Conomo Pt., Essex, MA	2017	2017-09-27	Fall	Restored 1	0	3_No_Phragmites	3.0	Shallow	35
Conomo Pt., Essex, MA	2017	2017-09-27	Fall	Restored 1	0	3_No_Phragmites	3.0	Medium	30
Conomo Pt., Essex, MA	2017	2017-09-27	Fall	Restored 1	0	3_No_Phragmites	3.0	Deep	27
Conomo Pt., Essex, MA	2017	2017-09-27	Fall	Restored 1	1	1_Phragmites	1.1	Shallow	28
Conomo Pt., Essex, MA	2017	2017-09-27	Fall	Restored 1	1	1_Phragmites	1.1	Medium	25
Conomo Pt., Essex, MA	2017	2017-09-27	Fall	Restored 1	1	1_Phragmites	1.1	Deep	30
Conomo Pt., Essex, MA	2017	2017-09-27	Fall	Restored 1	1	3_No_Phragmites	2.1	Shallow	20
Conomo Pt., Essex, MA	2017	2017-09-27	Fall	Restored 1	1	3_No_Phragmites	2.1	Medium	35
Conomo Pt., Essex, MA	2017	2017-09-27	Fall	Restored 1	1	3_No_Phragmites	2.1	Deep	25
Conomo Pt., Essex, MA	2017	2017-09-27	Fall	Restored 1	1	3_No_Phragmites	3.1	Shallow	35
Conomo Pt., Essex, MA	2017	2017-09-27	Fall	Restored 1	1	3_No_Phragmites	3.1	Medium	30
Conomo Pt., Essex, MA	2017	2017-09-27	Fall	Restored 1	1	3_No_Phragmites	3.1	Deep	25
Conomo Pt., Essex, MA	2017	2017-09-27	Fall	Restored 1	1	2nd 2_Transition	4.1	Shallow	30
Conomo Pt., Essex, MA	2017	2017-09-27	Fall	Restored 1	1	2nd 2_Transition	4.1	Medium	20
Conomo Pt., Essex, MA	2017	2017-09-27	Fall	Restored 1	1	2nd 2_Transition	4.1	Deep	35
Conomo Pt., Essex, MA	2017	2017-09-27	Fall	Restored 1	2	2_Transition	2.2	Medium	21	1.2 SMD= mud
Conomo Pt., Essex, MA	2017	2017-09-27	Fall	Restored 1	2	2_Transition	2.2	Deep	21	S= mud
Conomo Pt., Essex, MA	2017	2017-09-27	Fall	Restored 1	2	3_No_Phragmites	3.2	Shallow	33	Caps off
Conomo Pt., Essex, MA	2017	2017-09-27	Fall	Restored 1	2	3_No_Phragmites	3.2	Medium	32
Conomo Pt., Essex, MA	2017	2017-09-27	Fall	Restored 1	2	3_No_Phragmites	3.2	Deep	20
Conomo Pt., Essex, MA	2017	2017-09-27	Fall	Reference	3	1_Phragmites	1.3	Shallow	30
Conomo Pt., Essex, MA	2017	2017-09-27	Fall	Reference	3	1_Phragmites	1.3	Medium	25
Conomo Pt., Essex, MA	2017	2017-09-27	Fall	Reference	3	1_Phragmites	1.3	Deep	25
Conomo Pt., Essex, MA	2017	2017-09-27	Fall	Reference	3	2_Transition	2.3	Shallow	30
Conomo Pt., Essex, MA	2017	2017-09-27	Fall	Reference	3	2_Transition	2.3	Medium	20
Conomo Pt., Essex, MA	2017	2017-09-27	Fall	Reference	3	2_Transition	2.3	Deep	22
Conomo Pt., Essex, MA	2017	2017-09-27	Fall	Reference	3	3_No_Phragmites	3.3	Shallow	33
Conomo Pt., Essex, MA	2017	2017-09-27	Fall	Reference	3	3_No_Phragmites	3.3	Medium	20
Conomo Pt., Essex, MA	2017	2017-09-27	Fall	Reference	3	3_No_Phragmites	3.3	Deep	20
Conomo Pt., Essex, MA	2017	2017-09-27	Fall	Reference	4	1_Phragmites	1.4	Shallow	30
Conomo Pt., Essex, MA	2017	2017-09-27	Fall	Reference	4	1_Phragmites	1.4	Medium	18
Conomo Pt., Essex, MA	2017	2017-09-27	Fall	Reference	4	1_Phragmites	1.4	Deep	30
Conomo Pt., Essex, MA	2017	2017-09-27	Fall	Reference	4	2_Transition	2.4	Shallow	30
Conomo Pt., Essex, MA	2017	2017-09-27	Fall	Reference	4	2_Transition	2.4	Medium	25
Conomo Pt., Essex, MA	2017	2017-09-27	Fall	Reference	4	2_Transition	2.4	Deep	30
Conomo Pt., Essex, MA	2017	2017-09-27	Fall	Reference	4	3_No_Phragmites	3.4	Shallow	20
Conomo Pt., Essex, MA	2017	2017-09-27	Fall	Reference	4	3_No_Phragmites	3.4	Medium	25
Conomo Pt., Essex, MA	2017	2017-09-27	Fall	Reference	4	3_No_Phragmites	3.4	Deep	30
Conomo Pt., Essex, MA	2018	2018-07-18	Summer	Reference	3	3_No_Phragmites	3.3	Shallow	30
Conomo Pt., Essex, MA	2018	2018-07-18	Summer	Reference	3	3_No_Phragmites	3.3	Medium	12
Conomo Pt., Essex, MA	2018	2018-07-18	Summer	Reference	3	3_No_Phragmites	3.3	Deep	22
Conomo Pt., Essex, MA	2018	2018-07-18	Summer	Reference	4	1_Phragmites	1.4	Shallow	21
Conomo Pt., Essex, MA	2018	2018-07-18	Summer	Reference	4	1_Phragmites	1.4	Medium	17
Conomo Pt., Essex, MA	2018	2018-07-18	Summer	Reference	4	1_Phragmites	1.4	Deep	15
Conomo Pt., Essex, MA	2018	2018-07-18	Summer	Reference	4	2_Transition	2.4	Shallow	21
Conomo Pt., Essex, MA	2018	2018-07-18	Summer	Reference	4	2_Transition	2.4	Medium	19
Conomo Pt., Essex, MA	2018	2018-07-18	Summer	Reference	4	2_Transition	2.4	Deep	24
Conomo Pt., Essex, MA	2018	2018-07-18	Summer	Reference	4	3_No_Phragmites	3.4	Shallow	22
Conomo Pt., Essex, MA	2018	2018-07-18	Summer	Reference	4	3_No_Phragmites	3.4	Medium	18
Conomo Pt., Essex, MA	2018	2018-07-18	Summer	Reference	4	3_No_Phragmites	3.4	Deep	17
Conomo Pt., Essex, MA	2018	2018-09-27	Fall	Restored 1	0	1_Phragmites	1.0	Shallow	3
Conomo Pt., Essex, MA	2018	2018-09-27	Fall	Restored 1	0	1_Phragmites	1.0	Medium	15
Conomo Pt., Essex, MA	2018	2018-09-27	Fall	Restored 1	0	1_Phragmites	1.0	Deep	17
Conomo Pt., Essex, MA	2018	2018-09-27	Fall	Restored 1	0	3_No_Phragmites	2.0	Shallow	26
Conomo Pt., Essex, MA	2018	2018-09-27	Fall	Restored 1	0	2_Transition	2.0	Medium	20
Conomo Pt., Essex, MA	2018	2018-09-27	Fall	Restored 1	0	2_Transition	2.0	Deep	20
Conomo Pt., Essex, MA	2018	2018-09-27	Fall	Restored 1	0	3_No_Phragmites	3.0	Shallow	33
Conomo Pt., Essex, MA	2018	2018-09-27	Fall	Restored 1	0	3_No_Phragmites	3.0	Medium	26
Conomo Pt., Essex, MA	2018	2018-09-27	Fall	Restored 1	0	3_No_Phragmites	3.0	Deep	28
Conomo Pt., Essex, MA	2018	2018-09-27	Fall	Restored 1	1	1_Phragmites	1.1	Shallow	10
Conomo Pt., Essex, MA	2018	2018-09-27	Fall	Restored 1	1	1_Phragmites	1.1	Medium	26
Conomo Pt., Essex, MA	2018	2018-09-27	Fall	Restored 1	1	1_Phragmites	1.1	Deep	34
Conomo Pt., Essex, MA	2018	2018-09-27	Fall	Restored 1	1	3_No_Phragmites	2.1	Shallow	29
Conomo Pt., Essex, MA	2018	2018-09-27	Fall	Restored 1	1	3_No_Phragmites	2.1	Medium	28
Conomo Pt., Essex, MA	2018	2018-09-27	Fall	Restored 1	1	3_No_Phragmites	2.1	Deep	25
Conomo Pt., Essex, MA	2018	2018-09-27	Fall	Restored 1	1	3_No_Phragmites	3.1	Shallow	15
Conomo Pt., Essex, MA	2018	2018-09-27	Fall	Restored 1	1	3_No_Phragmites	3.1	Medium	35
Conomo Pt., Essex, MA	2018	2018-09-27	Fall	Restored 1	1	3_No_Phragmites	3.1	Deep	25
Conomo Pt., Essex, MA	2018	2018-09-27	Fall	Restored 1		1_Phragmites	1.2	Shallow	17
Conomo Pt., Essex, MA	2018	2018-09-27	Fall	Restored 1		1_Phragmites	1.2	Medium	37
Conomo Pt., Essex, MA	2018	2018-09-27	Fall	Restored 1		1_Phragmites	1.2	Deep	30
Conomo Pt., Essex, MA	2018	2018-09-27	Fall	Restored 1	2	2_Transition	2.2	Shallow	12
Conomo Pt., Essex, MA	2018	2018-09-27	Fall	Restored 1	2	2_Transition	2.2	Medium	24
Conomo Pt., Essex, MA	2018	2018-09-27	Fall	Restored 1	2	2_Transition	2.2	Deep	23
Conomo Pt., Essex, MA	2018	2018-09-27	Fall	Restored 1	2	3_No_Phragmites	3.2	Shallow	10
Conomo Pt., Essex, MA	2018	2018-09-27	Fall	Restored 1	2	3_No_Phragmites	3.2	Medium	256
Conomo Pt., Essex, MA	2018	2018-09-27	Fall	Restored 1	2	3_No_Phragmites	3.2	Deep	29	s
Conomo Pt., Essex, MA	2018	2018-09-27	Fall	Reference	3	1_Phragmites	1.3	Shallow	21
Conomo Pt., Essex, MA	2018	2018-09-27	Fall	Reference	3	1_Phragmites	1.3	Medium	25
Conomo Pt., Essex, MA	2018	2018-09-27	Fall	Reference	3	1_Phragmites	1.3	Deep	29
Conomo Pt., Essex, MA	2018	2018-09-27	Fall	Reference	3	2_Transition	2.3	Shallow	27
Conomo Pt., Essex, MA	2018	2018-09-27	Fall	Reference	3	2_Transition	2.3	Medium	20
Conomo Pt., Essex, MA	2018	2018-09-27	Fall	Reference	3	2_Transition	2.3	Deep	20
Conomo Pt., Essex, MA	2018	2018-09-27	Fall	Reference	3	3_No_Phragmites	3.3	Shallow	32
Conomo Pt., Essex, MA	2018	2018-09-27	Fall	Reference	3	3_No_Phragmites	3.3	Medium	21
Conomo Pt., Essex, MA	2018	2018-09-27	Fall	Reference	3	3_No_Phragmites	3.3	Deep	21
Conomo Pt., Essex, MA	2018	2018-09-27	Fall	Reference	4	1_Phragmites	1.4	Shallow	21
Conomo Pt., Essex, MA	2018	2018-09-27	Fall	Reference	4	1_Phragmites	1.4	Medium	37
Conomo Pt., Essex, MA	2018	2018-09-27	Fall	Reference	4	1_Phragmites	1.4	Deep	20
Conomo Pt., Essex, MA	2018	2018-09-27	Fall	Reference	4	2_Transition	2.4	Shallow	30
Conomo Pt., Essex, MA	2018	2018-09-27	Fall	Reference	4	2_Transition	2.4	Medium	25
Conomo Pt., Essex, MA	2018	2018-09-27	Fall	Reference	4	2_Transition	2.4	Deep	45
Conomo Pt., Essex, MA	2018	2018-09-27	Fall	Reference	4	3_No_Phragmites	3.4	Shallow	25
Conomo Pt., Essex, MA	2018	2018-09-27	Fall	Reference	4	3_No_Phragmites	3.4	Medium	20
Conomo Pt., Essex, MA	2018	2018-09-27	Fall	Reference	4	3_No_Phragmites	3.4	Deep	15
Conomo Pt., Essex, MA
Conomo Pt., Essex, MA
Conomo Pt., Essex, MA
Conomo Pt., Essex, MA
Conomo Pt., Essex, MA
Conomo Pt., Essex, MA
Conomo Pt., Essex, MA
Conomo Pt., Essex, MA
Conomo Pt., Essex, MA
Conomo Pt., Essex, MA
Conomo Pt., Essex, MA
Conomo Pt., Essex, MA
Conomo Pt., Essex, MA
Conomo Pt., Essex, MA
Conomo Pt., Essex, MA
Conomo Pt., Essex, MA
Conomo Pt., Essex, MA
Conomo Pt., Essex, MA
Conomo Pt., Essex, MA
Conomo Pt., Essex, MA
Conomo Pt., Essex, MA
Conomo Pt., Essex, MA
Conomo Pt., Essex, MA
Conomo Pt., Essex, MA
Conomo Pt., Essex, MA
Conomo Pt., Essex, MA
Conomo Pt., Essex, MA
Conomo Pt., Essex, MA
Conomo Pt., Essex, MA
Conomo Pt., Essex, MA
Conomo Pt., Essex, MA
Conomo Pt., Essex, MA
Conomo Pt., Essex, MA
Conomo Pt., Essex, MA
Conomo Pt., Essex, MA
Conomo Pt., Essex, MA
Conomo Pt., Essex, MA
Conomo Pt., Essex, MA
Conomo Pt., Essex, MA
Conomo Pt., Essex, MA
Conomo Pt., Essex, MA
Conomo Pt., Essex, MA
Conomo Pt., Essex, MA
Conomo Pt., Essex, MA
Conomo Pt., Essex, MA
Conomo Pt., Essex, MA
Conomo Pt., Essex, MA
Conomo Pt., Essex, MA
Conomo Pt., Essex, MA
Conomo Pt., Essex, MA
Conomo Pt., Essex, MA
Conomo Pt., Essex, MA
Conomo Pt., Essex, MA
Conomo Pt., Essex, MA
Conomo Pt., Essex, MA
Conomo Pt., Essex, MA
Conomo Pt., Essex, MA
Conomo Pt., Essex, MA
Conomo Pt., Essex, MA
Conomo Pt., Essex, MA
Conomo Pt., Essex, MA
Conomo Pt., Essex, MA
Conomo Pt., Essex, MA
Conomo Pt., Essex, MA
Conomo Pt., Essex, MA
Conomo Pt., Essex, MA
Conomo Pt., Essex, MA
Conomo Pt., Essex, MA
Conomo Pt., Essex, MA
Conomo Pt., Essex, MA
Conomo Pt., Essex, MA
Conomo Pt., Essex, MA
Conomo Pt., Essex, MA
Conomo Pt., Essex, MA
Conomo Pt., Essex, MA
Conomo Pt., Essex, MA
Conomo Pt., Essex, MA
Conomo Pt., Essex, MA
Conomo Pt., Essex, MA
Conomo Pt., Essex, MA
Conomo Pt., Essex, MA
Conomo Pt., Essex, MA
Conomo Pt., Essex, MA
Conomo Pt., Essex, MA
Conomo Pt., Essex, MA
Conomo Pt., Essex, MA
Conomo Pt., Essex, MA
Conomo Pt., Essex, MA
Conomo Pt., Essex, MA
Conomo Pt., Essex, MA
Conomo Pt., Essex, MA
Conomo Pt., Essex, MA
Conomo Pt., Essex, MA
Conomo Pt., Essex, MA
Conomo Pt., Essex, MA
Conomo Pt., Essex, MA
Conomo Pt., Essex, MA
Conomo Pt., Essex, MA
Conomo Pt., Essex, MA
Conomo Pt., Essex, MA
Conomo Pt., Essex, MA
Conomo Pt., Essex, MA
Conomo Pt., Essex, MA
Conomo Pt., Essex, MA
Conomo Pt., Essex, MA
Conomo Pt., Essex, MA
Conomo Pt., Essex, MA
Conomo Pt., Essex, MA
Conomo Pt., Essex, MA
Conomo Pt., Essex, MA
Conomo Pt., Essex, MA
Conomo Pt., Essex, MA
Conomo Pt., Essex, MA
Conomo Pt., Essex, MA
Conomo Pt., Essex, MA
Conomo Pt., Essex, MA
Conomo Pt., Essex, MA
Conomo Pt., Essex, MA
Conomo Pt., Essex, MA
Conomo Pt., Essex, MA
Conomo Pt., Essex, MA

## Sheet: Gloucester_East
Salinity, Eastern Point				1462			Tidal Flow Restored November 2003
Treatment choices: Restored 1= Increased tidal flow, Restored 2= Fill removal/panne creation, Collapsed, Reference, Restricted, Filled
Site	Year	Date	Season	Treatment	Transec #	Transect	Station	Depth	Salinity	Comments
Eastern Point, Gloucester, MA	2000	2000-06-16	Spring	Reference-Pre	Downstream	Downstream, no Phragmites	0	S	31
Eastern Point, Gloucester, MA	2000	2000-06-16	Spring	Reference-Pre	Downstream	Downstream, no Phragmites	0	M	30
Eastern Point, Gloucester, MA	2000	2000-06-16	Spring	Reference-Pre	Downstream	Downstream, no Phragmites	0	D	19				Shallow	Medium	Deep				Gloucester_East	Standard Error
Eastern Point, Gloucester, MA	2000	2000-06-16	Spring	Restricted	Transect 1	In Phragmites	1.1	S	4			Restricted	8.10714	10.8333	11.9167			2000	12.1591	1.32225	12.1 ± 1.32
Eastern Point, Gloucester, MA	2000	2000-06-16	Spring	Restricted	Transect 1	In Phragmites	1.1	M	6			Restored	19.4325	19.2217	18.3657			2001	13.2222	1.22222	13.2 ± 1.22
Eastern Point, Gloucester, MA	2000	2000-06-16	Spring	Restricted	Transect 1	In Phragmites	1.1	D	7									2002	10.9245	0.954175	10.9 ± 0.95
Eastern Point, Gloucester, MA	2000	2000-06-16	Spring	Restricted	Transect 3	In Phragmites	1.3	S	4									2003	No data	No Data	No Data
Eastern Point, Gloucester, MA	2000	2000-06-16	Spring	Restricted	Transect 3	In Phragmites	1.3	M	5									2004	16.3824	0.856988	16.3 ± 0.85
Eastern Point, Gloucester, MA	2000	2000-06-16	Spring	Restricted	Transect 1	In Transition	2.1	S	6									2005	20.5263	1.11866	20.5 ± 1.11
Eastern Point, Gloucester, MA	2000	2000-06-16	Spring	Restricted	Transect 1	In Transition	2.1	M	7			Restricted	10.188	0.523354	10.2 ± 0.52			2006	18.6905	0.591738	18.6 ± 0.59
Eastern Point, Gloucester, MA	2000	2000-06-16	Spring	Restricted	Transect 1	In Transition	2.1	D	14			Restored 1	19.0158	0.296154	19 ± 0.3			2007	22.3929	1.66614	22.3 ± 1.66
Eastern Point, Gloucester, MA	2000	2000-06-16	Spring	Restricted	Transect 1	No Phragmites	3.1	S	5									2008	19	1.45388	19 ± 1.45
Eastern Point, Gloucester, MA	2000	2000-06-16	Spring	Restricted	Transect 1	No Phragmites	3.1	M	10									2009	17.3636	1.15127	17.3 ± 1.15
Eastern Point, Gloucester, MA	2000	2000-06-16	Spring	Restricted	Transect 1	No Phragmites	3.1	D	10									2010	19.1607	1.47713	19.1 ± 1.47
Eastern Point, Gloucester, MA	2000	2000-06-16	Spring	Restricted	Transect 3	No Phragmites	3.3	S	10									2011	16.3929	1.59309	16.3 ± 1.59
Eastern Point, Gloucester, MA	2000	2000-06-16	Spring	Restricted	Transect 3	No Phragmites	3.3	M	20									2012	19.2059	1.26292	19.2 ± 1.26
Eastern Point, Gloucester, MA	2000	2000-06-16	Spring	Restricted	Transect 3	No Phragmites	3.3	D	20									2013	20.4167	2.18933	20.4 ± 2.18
Eastern Point, Gloucester, MA	2000	2000-06-16	Spring	Restricted	Transect 1	In Transition	4.1	S	5									2014	17.8462	1.77043	17.8 ± 1.77
Eastern Point, Gloucester, MA	2000	2000-06-16	Spring	Restricted	Transect 1	In Transition	4.1	M	7									2015	19.5556	1.84463	19.5 ± 1.84
Eastern Point, Gloucester, MA	2000	2000-06-16	Spring	Restricted	Transect 1	In Transition	4.1	D	10									2016	20.05	1.28649	20 ± 1.28
Eastern Point, Gloucester, MA	2000	2000-06-16	Spring	Restricted	Transect 1	Near Upland, no Phragmites	5.1	S	15									2017	20.8864	1.00591	20.8 ± 1
Eastern Point, Gloucester, MA	2000	2000-06-16	Spring	Restricted	Transect 1	Near Upland, no Phragmites	5.1	M	12									2018	18.5323	0.639303	18.5 ± 0.63
Eastern Point, Gloucester, MA	2000	2000-06-16	Spring	Restricted	Transect 1	Near Upland, no Phragmites	5.1	D	16									average	17.9282	1.30036	17.9 ± 1.3
Eastern Point, Gloucester, MA	2000	2000-06-16	Spring	Restricted	Transect 3	Near Upland, no Phragmites	5.3	S	11									pre	12.1019	1.16622	12.1 ± 1.16
Eastern Point, Gloucester, MA	2000	2000-06-16	Spring	Restricted	Transect 3	Near Upland, no Phragmites	5.3	M	22									post	19.2871	1.36078	19.2 ± 1.36
Eastern Point, Gloucester, MA	2000	2000-06-16	Spring	Restricted	Transect 3	Ditch near well 3	Surface	S	26
Eastern Point, Gloucester, MA	2000	2000-10-17	Fall	Reference-Pre	Downstream	Downstream, no Phragmites	0	S	35
Eastern Point, Gloucester, MA	2000	2000-10-17	Fall	Reference-Pre	Downstream	Downstream, no Phragmites	0	M	31
Eastern Point, Gloucester, MA	2000	2000-10-17	Fall	Reference-Pre	Downstream	Downstream, no Phragmites	0	D	28
Eastern Point, Gloucester, MA	2000	2000-10-17	Fall	Restricted	Transect 1	In Phragmites	1.1	S	3
Eastern Point, Gloucester, MA	2000	2000-10-17	Fall	Restricted	Transect 1	In Phragmites	1.1	M	3
Eastern Point, Gloucester, MA	2000	2000-10-17	Fall	Restricted	Transect 1	In Phragmites	1.1	D	6
Eastern Point, Gloucester, MA	2000	2000-10-17	Fall	Restricted	Transect 1	In Transition	2.1	S	4
Eastern Point, Gloucester, MA	2000	2000-10-17	Fall	Restricted	Transect 1	In Transition	2.1	M	6
Eastern Point, Gloucester, MA	2000	2000-10-17	Fall	Restricted	Transect 1	In Transition	2.1	D	10
Eastern Point, Gloucester, MA	2000	2000-10-17	Fall	Restricted	Transect 1	No Phragmites	3.1	S	6
Eastern Point, Gloucester, MA	2000	2000-10-17	Fall	Restricted	Transect 1	No Phragmites	3.1	M	6
Eastern Point, Gloucester, MA	2000	2000-10-17	Fall	Restricted	Transect 1	No Phragmites	3.1	D	7
Eastern Point, Gloucester, MA	2000	2000-10-17	Fall	Restricted	Transect 1	In Transition	4.1	S	3
Eastern Point, Gloucester, MA	2000	2000-10-17	Fall	Restricted	Transect 1	In Transition	4.1	M	6
Eastern Point, Gloucester, MA	2000	2000-10-17	Fall	Restricted	Transect 1	In Transition	4.1	D	10
Eastern Point, Gloucester, MA	2000	2000-10-17	Fall	Restricted	Transect 1	Near Upland, no Phragmites	5.1	S	11
Eastern Point, Gloucester, MA	2000	2000-10-17	Fall	Restricted	Transect 1	Near Upland, no Phragmites	5.1	M	12
Eastern Point, Gloucester, MA	2000	2000-10-17	Fall	Restricted	Transect 1	Near Upland, no Phragmites	5.1	D	16
Eastern Point, Gloucester, MA	2001	2001-04-30	Spring	Reference-Pre	Downstream	Downstream, no Phragmites	0	S	20
Eastern Point, Gloucester, MA	2001	2001-04-30	Spring	Reference-Pre	Downstream	Downstream, no Phragmites	0	M	30
Eastern Point, Gloucester, MA	2001	2001-04-30	Spring	Reference-Pre	Downstream	Downstream, no Phragmites	0	D	7
Eastern Point, Gloucester, MA	2001	2001-04-30	Spring	Restricted	Transect 1	In Phragmites	1.1	S	14
Eastern Point, Gloucester, MA	2001	2001-04-30	Spring	Restricted	Transect 1	In Phragmites	1.1	M	5
Eastern Point, Gloucester, MA	2001	2001-04-30	Spring	Restricted	Transect 1	In Phragmites	1.1	D	5
Eastern Point, Gloucester, MA	2001	2001-04-30	Spring	Restricted	Transect 1	In Transition	2.1	S	7
Eastern Point, Gloucester, MA	2001	2001-04-30	Spring	Restricted	Transect 1	In Transition	2.1	M	5
Eastern Point, Gloucester, MA	2001	2001-04-30	Spring	Restricted	Transect 1	In Transition	2.1	D	8
Eastern Point, Gloucester, MA	2001	2001-04-30	Spring	Restricted	Transect 1	No Phragmites	3.1	S	5
Eastern Point, Gloucester, MA	2001	2001-04-30	Spring	Restricted	Transect 1	No Phragmites	3.1	M	30
Eastern Point, Gloucester, MA	2001	2001-04-30	Spring	Restricted	Transect 1	No Phragmites	3.1	D	5
Eastern Point, Gloucester, MA	2001	2001-04-30	Spring	Restricted	Transect 1	In Transition	4.1	S	7
Eastern Point, Gloucester, MA	2001	2001-04-30	Spring	Restricted	Transect 1	In Transition	4.1	M	5
Eastern Point, Gloucester, MA	2001	2001-04-30	Spring	Restricted	Transect 1	In Transition	4.1	D	6
Eastern Point, Gloucester, MA	2001	2001-04-30	Spring	Restricted	Transect 1	Near Upland, no Phragmites	5.1	S	20
Eastern Point, Gloucester, MA	2001	2001-04-30	Spring	Restricted	Transect 1	Near Upland, no Phragmites	5.1	M	9
Eastern Point, Gloucester, MA	2001	2001-04-30	Spring	Restricted	Transect 1	Near Upland, no Phragmites	5.1	D	13
Eastern Point, Gloucester, MA	2001	2001-04-30	Spring	Restricted	Transect 3	Near Upland, no Phragmites	5.3	S	20
Eastern Point, Gloucester, MA	2001	2001-04-30	Spring	Restricted	Transect 3	Near Upland, no Phragmites	5.3	M	16
Eastern Point, Gloucester, MA	2001	2001-09-10	Fall	Reference-Pre	Downstream	Downstream, no Phragmites	0	M	28	shallow=dry
Eastern Point, Gloucester, MA	2001	2001-09-10	Fall	Reference-Pre	Downstream	Downstream, no Phragmites	0	D	23
Eastern Point, Gloucester, MA	2001	2001-11-14	Fall	Restricted	Transect 3	In Phragmites	1.3	S	9
Eastern Point, Gloucester, MA	2001	2001-11-14	Fall	Restricted	Transect 3	In Phragmites	1.3	M	9
Eastern Point, Gloucester, MA	2001	2001-11-14	Fall	Restricted	Transect 3	In Phragmites	1.3	D	7
Eastern Point, Gloucester, MA	2001	2001-11-14	Fall	Restricted	Transect 3	In Transition	2.3	S	12
Eastern Point, Gloucester, MA	2001	2001-11-14	Fall	Restricted	Transect 3	In Transition	2.3	M	14
Eastern Point, Gloucester, MA	2001	2001-11-14	Fall	Restricted	Transect 3	In Transition	2.3	D	10
Eastern Point, Gloucester, MA	2001	2001-11-14	Fall	Restricted	Transect 3	No Phragmites	3.3	S	16
Eastern Point, Gloucester, MA	2001	2001-11-14	Fall	Restricted	Transect 3	No Phragmites	3.3	M	20
Eastern Point, Gloucester, MA	2001	2001-11-14	Fall	Restricted	Transect 3	No Phragmites	3.3	D	15
Eastern Point, Gloucester, MA	2001	2001-11-14	Fall	Restricted	Transect 3	In Transition	4	M	13	shallow=dry
Eastern Point, Gloucester, MA	2001	2001-11-14	Fall	Restricted	Transect 3	In Transition	4	D	11
Eastern Point, Gloucester, MA	2001	2001-11-14	Fall	Restricted	Transect 3	Near Upland, no Phragmites	5.3	S	22
Eastern Point, Gloucester, MA	2001	2001-11-14	Fall	Restricted	Transect 3	Near Upland, no Phragmites	5.3	M	17
Eastern Point, Gloucester, MA	2001	2001-11-14	Fall	Restricted	Transect 3	Near Upland, no Phragmites	5.3	D	13
Eastern Point, Gloucester, MA	2002	2002-04-24	Spring	Reference-Pre	Downstream	Downstream, no Phragmites	0	S	35
Eastern Point, Gloucester, MA	2002	2002-04-24	Spring	Reference-Pre	Downstream	Downstream, no Phragmites	0	M	20
Eastern Point, Gloucester, MA	2002	2002-04-24	Spring	Reference-Pre	Downstream	Downstream, no Phragmites	0	D	33
Eastern Point, Gloucester, MA	2002	2002-04-24	Spring	Restricted	Transect 1	In Phragmites	1.1	S	4
Eastern Point, Gloucester, MA	2002	2002-04-24	Spring	Restricted	Transect 1	In Phragmites	1.1	M	5
Eastern Point, Gloucester, MA	2002	2002-04-24	Spring	Restricted	Transect 1	In Phragmites	1.1	D	9
Eastern Point, Gloucester, MA	2002	2002-04-24	Spring	Restricted	Transect 1	In Transition	2.1	S	4
Eastern Point, Gloucester, MA	2002	2002-04-24	Spring	Restricted	Transect 1	In Transition	2.1	M	6
Eastern Point, Gloucester, MA	2002	2002-04-24	Spring	Restricted	Transect 1	In Transition	2.1	D	10
Eastern Point, Gloucester, MA	2002	2002-04-24	Spring	Restricted	Transect 1	No Phragmites	3.1	S	6
Eastern Point, Gloucester, MA	2002	2002-04-24	Spring	Restricted	Transect 1	No Phragmites	3.1	M	17
Eastern Point, Gloucester, MA	2002	2002-04-24	Spring	Restricted	Transect 1	No Phragmites	3.1	D	20
Eastern Point, Gloucester, MA	2002	2002-04-24	Spring	Restricted	Transect 1	In Transition	4.1	S	5
Eastern Point, Gloucester, MA	2002	2002-04-24	Spring	Restricted	Transect 1	In Transition	4.1	M	10
Eastern Point, Gloucester, MA	2002	2002-04-24	Spring	Restricted	Transect 1	In Transition	4.1	D	13
Eastern Point, Gloucester, MA	2002	2002-04-24	Spring	Restricted	Transect 1	Near Upland, no Phragmites	5.1	S	11
Eastern Point, Gloucester, MA	2002	2002-04-24	Spring	Restricted	Transect 1	Near Upland, no Phragmites	5.1	M	18
Eastern Point, Gloucester, MA	2002	2002-04-24	Spring	Restricted	Transect 1	Near Upland, no Phragmites	5.1	D	15
Eastern Point, Gloucester, MA	2002	2002-04-24	Spring	Restricted	Transect 1	Creek	Creek	S	0
Eastern Point, Gloucester, MA	2002	2002-05-08	Spring	Reference-Pre	Downstream	Downstream, no Phragmites	0	M	15	shallow=dry
Eastern Point, Gloucester, MA	2002	2002-05-08	Spring	Reference-Pre	Downstream	Downstream, no Phragmites	0	D	13
Eastern Point, Gloucester, MA	2002	2002-05-08	Spring	Restricted	Transect 1	In Phragmites	1.1	S	5
Eastern Point, Gloucester, MA	2002	2002-05-08	Spring	Restricted	Transect 1	In Phragmites	1.1	M	6
Eastern Point, Gloucester, MA	2002	2002-05-08	Spring	Restricted	Transect 1	In Phragmites	1.1	D	10
Eastern Point, Gloucester, MA	2002	2002-05-08	Spring	Restricted	Transect 1	In Transition	2.1	S	5
Eastern Point, Gloucester, MA	2002	2002-05-08	Spring	Restricted	Transect 1	In Transition	2.1	M	10
Eastern Point, Gloucester, MA	2002	2002-05-08	Spring	Restricted	Transect 1	In Transition	2.1	D	15
Eastern Point, Gloucester, MA	2002	2002-05-08	Spring	Restricted	Transect 1	No Phragmites	3.1	S	5
Eastern Point, Gloucester, MA	2002	2002-05-08	Spring	Restricted	Transect 1	No Phragmites	3.1	M	15.5
Eastern Point, Gloucester, MA	2002	2002-05-08	Spring	Restricted	Transect 1	No Phragmites	3.1	D	18
Eastern Point, Gloucester, MA	2002	2002-05-08	Spring	Restricted	Transect 1	In Transition	4.1	S	13
Eastern Point, Gloucester, MA	2002	2002-05-08	Spring	Restricted	Transect 1	In Transition	4.1	M	10
Eastern Point, Gloucester, MA	2002	2002-05-08	Spring	Restricted	Transect 1	In Transition	4.1	D	15
Eastern Point, Gloucester, MA	2002	2002-05-08	Spring	Restricted	Transect 1	Near Upland, no Phragmites	5.1	S	10
Eastern Point, Gloucester, MA	2002	2002-05-08	Spring	Restricted	Transect 1	Near Upland, no Phragmites	5.1	M	12
Eastern Point, Gloucester, MA	2002	2002-05-08	Spring	Restricted	Transect 1	Near Upland, no Phragmites	5.1	D	15
Eastern Point, Gloucester, MA	2002	2002-05-08	Spring	Restricted	Transect 1	Creek	Creek	S	1.5
Eastern Point, Gloucester, MA	2002	2002-05-22	Spring	Restricted	Transect 1	In Phragmites	1.1	S	5
Eastern Point, Gloucester, MA	2002	2002-05-22	Spring	Restricted	Transect 1	In Phragmites	1.1	M	6
Eastern Point, Gloucester, MA	2002	2002-05-22	Spring	Restricted	Transect 1	In Phragmites	1.1	D	10
Eastern Point, Gloucester, MA	2002	2002-05-22	Spring	Restricted	Transect 1	In Transition	2.1	S	10
Eastern Point, Gloucester, MA	2002	2002-05-22	Spring	Restricted	Transect 1	In Transition	2.1	M	7
Eastern Point, Gloucester, MA	2002	2002-05-22	Spring	Restricted	Transect 1	In Transition	2.1	D	15
Eastern Point, Gloucester, MA	2002	2002-05-22	Spring	Restricted	Transect 1	No Phragmites	3.1	S	5
Eastern Point, Gloucester, MA	2002	2002-05-22	Spring	Restricted	Transect 1	No Phragmites	3.1	M	15
Eastern Point, Gloucester, MA	2002	2002-05-22	Spring	Restricted	Transect 1	No Phragmites	3.1	D	18
Eastern Point, Gloucester, MA	2002	2002-05-22	Spring	Restricted	Transect 1	In Transition	4.1	S	3
Eastern Point, Gloucester, MA	2002	2002-05-22	Spring	Restricted	Transect 1	In Transition	4.1	M	9
Eastern Point, Gloucester, MA	2002	2002-05-22	Spring	Restricted	Transect 1	In Transition	4.1	D	12
Eastern Point, Gloucester, MA	2002	2002-05-22	Spring	Restricted	Transect 1	Near Upland, no Phragmites	5.1	S	3
Eastern Point, Gloucester, MA	2002	2002-05-22	Spring	Restricted	Transect 1	Near Upland, no Phragmites	5.1	M	11
Eastern Point, Gloucester, MA	2002	2002-05-22	Spring	Restricted	Transect 1	Near Upland, no Phragmites	5.1	D	15
Eastern Point, Gloucester, MA	2002	2002-05-22	Spring	Restricted	Transect 1	Creek	Creek	S	0
Eastern Point, Gloucester, MA	2004	2004-06-25	Spring	Restored 1	Transect 1	In Phragmites	1.1	S	14
Eastern Point, Gloucester, MA	2004	2004-06-25	Spring	Restored 1	Transect 1	In Phragmites	1.1	M	15
Eastern Point, Gloucester, MA	2004	2004-06-25	Spring	Restored 1	Transect 1	In Phragmites	1.1	D	19
Eastern Point, Gloucester, MA	2004	2004-06-25	Spring	Restored 1	Transect 1	In Transition	2.1	S	20
Eastern Point, Gloucester, MA	2004	2004-06-25	Spring	Restored 1	Transect 1	In Transition	2.1	M	15
Eastern Point, Gloucester, MA	2004	2004-06-25	Spring	Restored 1	Transect 1	In Transition	2.1	D	15
Eastern Point, Gloucester, MA	2004	2004-06-25	Spring	Restored 1	Transect 1	No Phragmites	3.1	M	22
Eastern Point, Gloucester, MA	2004	2004-06-25	Spring	Restored 1	Transect 1	No Phragmites	3.1	D	22
Eastern Point, Gloucester, MA	2004	2004-09-23	Fall	Restored 1	Transect 1	In Phragmites	1.1	S	16
Eastern Point, Gloucester, MA	2004	2004-09-23	Fall	Restored 1	Transect 1	In Phragmites	1.1	M	18
Eastern Point, Gloucester, MA	2004	2004-09-23	Fall	Restored 1	Transect 1	In Phragmites	1.1	D	17
Eastern Point, Gloucester, MA	2004	2004-09-23	Fall	Restored 1	Transect 2	In Phragmites	1.2	S	19
Eastern Point, Gloucester, MA	2004	2004-09-23	Fall	Restored 1	Transect 2	In Phragmites	1.2	M	16
Eastern Point, Gloucester, MA	2004	2004-09-23	Fall	Restored 1	Transect 2	In Phragmites	1.2	D	8
Eastern Point, Gloucester, MA	2004	2004-09-23	Fall	Restored 1	Transect 1	In Transition	2.1	S	17
Eastern Point, Gloucester, MA	2004	2004-09-23	Fall	Restored 1	Transect 1	In Transition	2.1	M	16
Eastern Point, Gloucester, MA	2004	2004-09-23	Fall	Restored 1	Transect 1	In Transition	2.1	D	15
Eastern Point, Gloucester, MA	2004	2004-09-23	Fall	Restored 1	Transect 2	In Transition	2.2	S	21
Eastern Point, Gloucester, MA	2004	2004-09-23	Fall	Restored 1	Transect 2	In Transition	2.2	M	22
Eastern Point, Gloucester, MA	2004	2004-09-23	Fall	Restored 1	Transect 2	In Transition	2.2	D	17
Eastern Point, Gloucester, MA	2004	2004-09-23	Fall	Restored 1	Transect 3	In Transition	2.3	S	6	Could not find well 1s
Eastern Point, Gloucester, MA	2004	2004-09-23	Fall	Restored 1	Transect 3	In Transition	2.3	M	6
Eastern Point, Gloucester, MA	2004	2004-09-23	Fall	Restored 1	Transect 3	In Transition	2.3	D	6
Eastern Point, Gloucester, MA	2004	2004-09-23	Fall	Restored 1	Transect 1	No Phragmites	3.1	S	23
Eastern Point, Gloucester, MA	2004	2004-09-23	Fall	Restored 1	Transect 1	No Phragmites	3.1	M	24
Eastern Point, Gloucester, MA	2004	2004-09-23	Fall	Restored 1	Transect 1	No Phragmites	3.1	D	22
Eastern Point, Gloucester, MA	2004	2004-09-23	Fall	Restored 1	Transect 2	No Phragmites	3.2	S	22
Eastern Point, Gloucester, MA	2004	2004-09-23	Fall	Restored 1	Transect 2	No Phragmites	3.2	M	14
Eastern Point, Gloucester, MA	2004	2004-09-23	Fall	Restored 1	Transect 2	No Phragmites	3.2	D	12
Eastern Point, Gloucester, MA	2004	2004-09-23	Fall	Restored 1	Transect 3	No Phragmites	3.3	S	13
Eastern Point, Gloucester, MA	2004	2004-09-23	Fall	Restored 1	Transect 3	No Phragmites	3.3	M	20
Eastern Point, Gloucester, MA	2004	2004-09-23	Fall	Restored 1	Transect 3	No Phragmites	3.3	D	15
Eastern Point, Gloucester, MA	2004	2004-09-23	Fall	Restored 1	Transect 3	No Phragmites	5.3	S	10
Eastern Point, Gloucester, MA	2004	2004-09-23	Fall	Restored 1	Transect 3	No Phragmites	5.3	M	20
Eastern Point, Gloucester, MA	2005	2005-10-04	Fall	Restored 1	Transect 1	In Phragmites	1.1	M	30	s=no water
Eastern Point, Gloucester, MA	2005	2005-10-04	Fall	Restored 1	Transect 1	In Phragmites	1.1	D	23
Eastern Point, Gloucester, MA	2005	2005-10-04	Fall	Restored 1	Transect 2	In Phragmites	1.2	S	29
Eastern Point, Gloucester, MA	2005	2005-10-04	Fall	Restored 1	Transect 2	In Phragmites	1.2	M	24
Eastern Point, Gloucester, MA	2005	2005-10-04	Fall	Restored 1	Transect 2	In Phragmites	1.2	D	13
Eastern Point, Gloucester, MA	2005	2005-10-04	Fall	Restored 1	Transect 1	In Transition	2.1	M	22	s=mud
Eastern Point, Gloucester, MA	2005	2005-10-04	Fall	Restored 1	Transect 1	In Transition	2.1	D	16
Eastern Point, Gloucester, MA	2005	2005-10-04	Fall	Restored 1	Transect 2	In Transition	2.2	S	32
Eastern Point, Gloucester, MA	2005	2005-10-04	Fall	Restored 1	Transect 2	In Transition	2.2	M	25
Eastern Point, Gloucester, MA	2005	2005-10-04	Fall	Restored 1	Transect 2	In Transition	2.2	D	23
Eastern Point, Gloucester, MA	2005	2005-07-07	Summer	Restored 1	Transect 1	In Phragmites	1.1	S	13
Eastern Point, Gloucester, MA	2005	2005-07-07	Summer	Restored 1	Transect 1	In Phragmites	1.1	M	7
Eastern Point, Gloucester, MA	2005	2005-07-07	Summer	Restored 1	Transect 1	In Phragmites	1.1	D	11
Eastern Point, Gloucester, MA	2005	2005-07-07	Summer	Restored 1	Transect 1	In Transition	2.1	S	20
Eastern Point, Gloucester, MA	2005	2005-07-07	Summer	Restored 1	Transect 1	In Transition	2.1	M	15
Eastern Point, Gloucester, MA	2005	2005-07-07	Summer	Restored 1	Transect 1	In Transition	2.1	D	14
Eastern Point, Gloucester, MA	2005	2005-07-07	Summer	Restored 1	Transect 1	No Phragmites	3.1	S	27
Eastern Point, Gloucester, MA	2005	2005-07-07	Summer	Restored 1	Transect 1	No Phragmites	3.1	M	20
Eastern Point, Gloucester, MA	2005	2005-07-07	Summer	Restored 1	Transect 1	No Phragmites	3.1	D	22
Eastern Point, Gloucester, MA	2005	2005-07-07	Summer	Restored 1	Transect 2	In Phragmites	1.2	S	18
Eastern Point, Gloucester, MA	2005	2005-07-07	Summer	Restored 1	Transect 2	In Phragmites	1.2	M	15
Eastern Point, Gloucester, MA	2005	2005-07-07	Summer	Restored 1	Transect 2	In Phragmites	1.2	D	10
Eastern Point, Gloucester, MA	2005	2005-07-07	Summer	Restored 1	Transect 2	In Transition	2.2	S	25
Eastern Point, Gloucester, MA	2005	2005-07-07	Summer	Restored 1	Transect 2	In Transition	2.2	M	20
Eastern Point, Gloucester, MA	2005	2005-07-07	Summer	Restored 1	Transect 2	In Transition	2.2	D	22
Eastern Point, Gloucester, MA	2005	2005-07-07	Summer	Restored 1	Transect 2	No Phragmites	2.3	S	24
Eastern Point, Gloucester, MA	2005	2005-07-07	Summer	Restored 1	Transect 2	No Phragmites	2.3	M	10
Eastern Point, Gloucester, MA	2005	2005-07-07	Summer	Restored 1	Transect 2	No Phragmites	2.3	D	14
Eastern Point, Gloucester, MA	2005	2005-10-04	Fall	Restored 1	Transect 3	In Transition	2.3	M	12	s=dry
Eastern Point, Gloucester, MA	2005	2005-10-04	Fall	Restored 1	Transect 3	In Transition	2.3	D	12	No well 1s
Eastern Point, Gloucester, MA	2005	2005-10-04	Fall	Restored 1	Transect 1	No Phragmites	3.1	S	35
Eastern Point, Gloucester, MA	2005	2005-10-04	Fall	Restored 1	Transect 1	No Phragmites	3.1	M	29
Eastern Point, Gloucester, MA	2005	2005-10-04	Fall	Restored 1	Transect 1	No Phragmites	3.1	D	25
Eastern Point, Gloucester, MA	2005	2005-10-04	Fall	Restored 1	Transect 2	No Phragmites	3.2	S	25
Eastern Point, Gloucester, MA	2005	2005-10-04	Fall	Restored 1	Transect 2	No Phragmites	3.2	M	26
Eastern Point, Gloucester, MA	2005	2005-10-04	Fall	Restored 1	Transect 2	No Phragmites	3.2	D	23
Eastern Point, Gloucester, MA	2005	2005-10-04	Fall	Restored 1	Transect 3	No Phragmites	3.3	M	28	s=dry
Eastern Point, Gloucester, MA	2005	2005-10-04	Fall	Restored 1	Transect 3	No Phragmites	3.3	D	21
Eastern Point, Gloucester, MA	2006	2006-05-30	Spring	Restored 1	Transect 1	In Phragmites	1.1	S	10
Eastern Point, Gloucester, MA	2006	2006-05-30	Spring	Restored 1	Transect 1	In Phragmites	1.1	M	10
Eastern Point, Gloucester, MA	2006	2006-05-30	Spring	Restored 1	Transect 1	In Phragmites	1.1	D	19
Eastern Point, Gloucester, MA	2006	2006-05-30	Spring	Restored 1	Transect 1	In Transition	2.1	S	10
Eastern Point, Gloucester, MA	2006	2006-05-30	Spring	Restored 1	Transect 1	In Transition	2.1	M	17
Eastern Point, Gloucester, MA	2006	2006-05-30	Spring	Restored 1	Transect 1	In Transition	2.1	D	20
Eastern Point, Gloucester, MA	2006	2006-05-30	Spring	Restored 1	Transect 1	No Phragmites	3.1	S	18
Eastern Point, Gloucester, MA	2006	2006-05-30	Spring	Restored 1	Transect 1	No Phragmites	3.1	M	23
Eastern Point, Gloucester, MA	2006	2006-05-30	Spring	Restored 1	Transect 1	No Phragmites	3.1	D	22
Eastern Point, Gloucester, MA	2006	2006-05-30	Spring	Restored 1	Transect 2	In Phragmites	1.2	S	8
Eastern Point, Gloucester, MA	2006	2006-05-30	Spring	Restored 1	Transect 2	In Phragmites	1.2	M	7
Eastern Point, Gloucester, MA	2006	2006-05-30	Spring	Restored 1	Transect 2	In Phragmites	1.2	D	12
Eastern Point, Gloucester, MA	2006	2006-05-30	Spring	Restored 1	Transect 2	In Transition	2.2	S	16
Eastern Point, Gloucester, MA	2006	2006-05-30	Spring	Restored 1	Transect 2	In Transition	2.2	M	25
Eastern Point, Gloucester, MA	2006	2006-05-30	Spring	Restored 1	Transect 2	In Transition	2.2	D	21
Eastern Point, Gloucester, MA	2006	2006-05-30	Spring	Restored 1	Transect 2	No Phragmites	3.2	S	18
Eastern Point, Gloucester, MA	2006	2006-05-30	Spring	Restored 1	Transect 2	No Phragmites	3.2	M	20
Eastern Point, Gloucester, MA	2006	2006-05-30	Spring	Restored 1	Transect 2	No Phragmites	3.2	D	17
Eastern Point, Gloucester, MA	2006	2006-05-30	Spring	Restored 1	Transect 3	In Phragmites	1.3	S	3
Eastern Point, Gloucester, MA	2006	2006-05-30	Spring	Restored 1	Transect 3	In Phragmites	1.3	M	3
Eastern Point, Gloucester, MA	2006	2006-05-30	Spring	Restored 1	Transect 3	In Transition	2.3	S	14
Eastern Point, Gloucester, MA	2006	2006-05-30	Spring	Restored 1	Transect 3	In Transition	2.3	M	15
Eastern Point, Gloucester, MA	2006	2006-05-30	Spring	Restored 1	Transect 3	In Transition	2.3	D	5
Eastern Point, Gloucester, MA	2006	2006-05-30	Spring	Restored 1	Transect 3	No Phragmites	3.3	S	17
Eastern Point, Gloucester, MA	2006	2006-05-30	Spring	Restored 1	Transect 3	No Phragmites	3.3	M	26
Eastern Point, Gloucester, MA	2006	2006-07-08	Summer	Restored 1	Transect 1	In Phragmites	1.1	S	8
Eastern Point, Gloucester, MA	2006	2006-07-08	Summer	Restored 1	Transect 1	In Phragmites	1.1	M	5
Eastern Point, Gloucester, MA	2006	2006-07-08	Summer	Restored 1	Transect 1	In Phragmites	1.1	D	5
Eastern Point, Gloucester, MA	2006	2006-07-08	Summer	Restored 1	Transect 1	In Transition	2.1	S	15
Eastern Point, Gloucester, MA	2006	2006-07-08	Summer	Restored 1	Transect 1	In Transition	2.1	M	20
Eastern Point, Gloucester, MA	2006	2006-07-08	Summer	Restored 1	Transect 1	In Transition	2.1	D	20
Eastern Point, Gloucester, MA	2006	2006-07-08	Summer	Restored 1	Transect 2	In Phragmites	1.2	S	10
Eastern Point, Gloucester, MA	2006	2006-07-08	Summer	Restored 1	Transect 2	In Phragmites	1.2	M	21
Eastern Point, Gloucester, MA	2006	2006-07-08	Summer	Restored 1	Transect 2	In Phragmites	1.2	D	20
Eastern Point, Gloucester, MA	2006	2006-07-08	Summer	Restored 1	Transect 2	In Transition	2.2	S	15
Eastern Point, Gloucester, MA	2006	2006-07-08	Summer	Restored 1	Transect 2	In Transition	2.2	M	16
Eastern Point, Gloucester, MA	2006	2006-07-08	Summer	Restored 1	Transect 2	In Transition	2.2	D	11
Eastern Point, Gloucester, MA	2006	2006-07-08	Summer	Restored 1	Transect 3	In Phragmites	1.3	S	20
Eastern Point, Gloucester, MA	2006	2006-07-08	Summer	Restored 1	Transect 3	In Phragmites	1.3	M	11
Eastern Point, Gloucester, MA	2006	2006-07-08	Summer	Restored 1	Transect 3	In Phragmites	1.3	D	10
Eastern Point, Gloucester, MA	2006	2006-07-08	Summer	Restored 1	Transect 3	In Transition	2.3	S	15
Eastern Point, Gloucester, MA	2006	2006-07-08	Summer	Restored 1	Transect 3	In Transition	2.3	M	15
Eastern Point, Gloucester, MA	2006	2006-07-08	Summer	Restored 1	Transect 3	In Transition	2.3	D	20
Eastern Point, Gloucester, MA	2006	2006-07-08	Summer	Restored 1	Transect 3	No Phragmites	3.3	S	25
Eastern Point, Gloucester, MA	2006	2006-07-08	Summer	Restored 1	Transect 3	No Phragmites	3.3	M	15
Eastern Point, Gloucester, MA	2006	2006-07-08	Summer	Restored 1	Transect 3	No Phragmites	3.3	D	20
Eastern Point, Gloucester, MA	2006	2006-08-07	Summer	Restored 1	Transect 1	In Phragmites	1.1	S	10
Eastern Point, Gloucester, MA	2006	2006-08-07	Summer	Restored 1	Transect 1	In Phragmites	1.1	M	14
Eastern Point, Gloucester, MA	2006	2006-08-07	Summer	Restored 1	Transect 1	In Phragmites	1.1	D	16
Eastern Point, Gloucester, MA	2006	2006-08-07	Summer	Restored 1	Transect 1	In Transition	2.1	S	24
Eastern Point, Gloucester, MA	2006	2006-08-07	Summer	Restored 1	Transect 1	In Transition	2.1	M	20
Eastern Point, Gloucester, MA	2006	2006-08-07	Summer	Restored 1	Transect 1	In Transition	2.1	D	16
Eastern Point, Gloucester, MA	2006	2006-08-07	Summer	Restored 1	Transect 1	No Phragmites	3.1	S	22
Eastern Point, Gloucester, MA	2006	2006-08-07	Summer	Restored 1	Transect 1	No Phragmites	3.1	M	24
Eastern Point, Gloucester, MA	2006	2006-08-07	Summer	Restored 1	Transect 1	No Phragmites	3.1	D	32
Eastern Point, Gloucester, MA	2006	2006-08-07	Summer	Restored 1	Transect 2	In Phragmites	1.2	S	24
Eastern Point, Gloucester, MA	2006	2006-08-07	Summer	Restored 1	Transect 2	In Phragmites	1.2	M	28
Eastern Point, Gloucester, MA	2006	2006-08-07	Summer	Restored 1	Transect 2	In Phragmites	1.2	D	26
Eastern Point, Gloucester, MA	2006	2006-08-07	Summer	Restored 1	Transect 2	In Transition	2.2	S	20
Eastern Point, Gloucester, MA	2006	2006-08-07	Summer	Restored 1	Transect 2	In Transition	2.2	M	25
Eastern Point, Gloucester, MA	2006	2006-08-07	Summer	Restored 1	Transect 2	In Transition	2.2	D	25
Eastern Point, Gloucester, MA	2006	2006-08-07	Summer	Restored 1	Transect 2	No Phragmites	3.2	S	23
Eastern Point, Gloucester, MA	2006	2006-08-07	Summer	Restored 1	Transect 2	No Phragmites	3.2	M	26
Eastern Point, Gloucester, MA	2006	2006-08-07	Summer	Restored 1	Transect 2	No Phragmites	3.2	D	18
Eastern Point, Gloucester, MA	2006	2006-08-07	Summer	Restored 1	Transect 3	In Phragmites	1.3	S	15
Eastern Point, Gloucester, MA	2006	2006-08-07	Summer	Restored 1	Transect 3	In Phragmites	1.3	M	20
Eastern Point, Gloucester, MA	2006	2006-08-07	Summer	Restored 1	Transect 3	In Phragmites	1.3	D	25
Eastern Point, Gloucester, MA	2006	2006-08-07	Summer	Restored 1	Transect 3	In Transition	2.3	S	15
Eastern Point, Gloucester, MA	2006	2006-08-07	Summer	Restored 1	Transect 3	In Transition	2.3	M	20
Eastern Point, Gloucester, MA	2006	2006-08-07	Summer	Restored 1	Transect 3	In Transition	2.3	D	25
Eastern Point, Gloucester, MA	2006	2006-08-07	Summer	Restored 1	Transect 3	No Phragmites	3.3	S	15
Eastern Point, Gloucester, MA	2006	2006-08-07	Summer	Restored 1	Transect 3	No Phragmites	3.3	M	20
Eastern Point, Gloucester, MA	2006	2006-08-07	Summer	Restored 1	Transect 3	No Phragmites	3.3	D	20
Eastern Point, Gloucester, MA	2006	2006-08-19	Summer	Restored 1	Transect 1	In Phragmites	1.1	M	15
Eastern Point, Gloucester, MA	2006	2006-08-19	Summer	Restored 1	Transect 1	In Phragmites	1.1	D	15
Eastern Point, Gloucester, MA	2006	2006-08-19	Summer	Restored 1	Transect 1	In Transition	2.1	S	15
Eastern Point, Gloucester, MA	2006	2006-08-19	Summer	Restored 1	Transect 1	In Transition	2.1	M	20
Eastern Point, Gloucester, MA	2006	2006-08-19	Summer	Restored 1	Transect 1	In Transition	2.1	D	24
Eastern Point, Gloucester, MA	2006	2006-08-19	Summer	Restored 1	Transect 1	No Phragmites	3.1	S	21
Eastern Point, Gloucester, MA	2006	2006-08-19	Summer	Restored 1	Transect 1	No Phragmites	3.1	M	23
Eastern Point, Gloucester, MA	2006	2006-08-19	Summer	Restored 1	Transect 1	No Phragmites	3.1	D	32
Eastern Point, Gloucester, MA	2006	2006-08-19	Summer	Restored 1	Transect 2	In Phragmites	1.2	S	24
Eastern Point, Gloucester, MA	2006	2006-08-19	Summer	Restored 1	Transect 2	In Phragmites	1.2	M	28
Eastern Point, Gloucester, MA	2006	2006-08-19	Summer	Restored 1	Transect 2	In Phragmites	1.2	D	17
Eastern Point, Gloucester, MA	2006	2006-08-19	Summer	Restored 1	Transect 2	In Transition	2.2	S	25
Eastern Point, Gloucester, MA	2006	2006-08-19	Summer	Restored 1	Transect 2	In Transition	2.2	D	27
Eastern Point, Gloucester, MA	2006	2006-08-19	Summer	Restored 1	Transect 2	No Phragmites	3.2	S	30
Eastern Point, Gloucester, MA	2006	2006-08-19	Summer	Restored 1	Transect 2	No Phragmites	3.2	M	25
Eastern Point, Gloucester, MA	2006	2006-08-19	Summer	Restored 1	Transect 2	No Phragmites	3.2	D	20
Eastern Point, Gloucester, MA	2006	2006-08-19	Summer	Restored 1	Transect 3	In Phragmites	1.3	S	15
Eastern Point, Gloucester, MA	2006	2006-08-19	Summer	Restored 1	Transect 3	In Phragmites	1.3	M	20
Eastern Point, Gloucester, MA	2006	2006-08-19	Summer	Restored 1	Transect 3	In Phragmites	1.3	D	25
Eastern Point, Gloucester, MA	2006	2006-08-19	Summer	Restored 1	Transect 3	In Transition	2.3	S	15
Eastern Point, Gloucester, MA	2006	2006-08-19	Summer	Restored 1	Transect 3	In Transition	2.3	M	30
Eastern Point, Gloucester, MA	2006	2006-08-19	Summer	Restored 1	Transect 3	In Transition	2.3	D	27
Eastern Point, Gloucester, MA	2006	2006-08-19	Summer	Restored 1	Transect 3	No Phragmites	3.3	S	25
Eastern Point, Gloucester, MA	2006	2006-08-19	Summer	Restored 1	Transect 3	No Phragmites	3.3	M	25
Eastern Point, Gloucester, MA	2006	2006-08-19	Summer	Restored 1	Transect 3	No Phragmites	3.3	D	15
Eastern Point, Gloucester, MA	2006	2006-11-07	Fall	Restored 1	Transect 1	In Phragmites	1.1	S	21
Eastern Point, Gloucester, MA	2006	2006-11-07	Fall	Restored 1	Transect 1	In Phragmites	1.1	M	20
Eastern Point, Gloucester, MA	2006	2006-11-07	Fall	Restored 1	Transect 1	In Phragmites	1.1	D	19
Eastern Point, Gloucester, MA	2006	2006-11-07	Fall	Restored 1	Transect 1	In Transition	2.1	S	20
Eastern Point, Gloucester, MA	2006	2006-11-07	Fall	Restored 1	Transect 1	In Transition	2.1	M	20
Eastern Point, Gloucester, MA	2006	2006-11-07	Fall	Restored 1	Transect 1	In Transition	2.1	D	20
Eastern Point, Gloucester, MA	2006	2006-11-07	Fall	Restored 1	Transect 1	No Phragmites	3.1	S	29
Eastern Point, Gloucester, MA	2006	2006-11-07	Fall	Restored 1	Transect 1	No Phragmites	3.1	M	25
Eastern Point, Gloucester, MA	2006	2006-11-07	Fall	Restored 1	Transect 1	No Phragmites	3.1	D	25
Eastern Point, Gloucester, MA	2006	2006-11-07	Fall	Restored 1	Transect 2	In Phragmites	1.2	S	14
Eastern Point, Gloucester, MA	2006	2006-11-07	Fall	Restored 1	Transect 2	In Phragmites	1.2	M	15
Eastern Point, Gloucester, MA	2006	2006-11-07	Fall	Restored 1	Transect 2	In Phragmites	1.2	D	12
Eastern Point, Gloucester, MA	2006	2006-11-07	Fall	Restored 1	Transect 2	In Transition	2.2	S	23
Eastern Point, Gloucester, MA	2006	2006-11-07	Fall	Restored 1	Transect 2	In Transition	2.2	M	25
Eastern Point, Gloucester, MA	2006	2006-11-07	Fall	Restored 1	Transect 2	In Transition	2.2	D	24
Eastern Point, Gloucester, MA	2006	2006-11-07	Fall	Restored 1	Transect 2	No Phragmites	3.2	S	25
Eastern Point, Gloucester, MA	2006	2006-11-07	Fall	Restored 1	Transect 2	No Phragmites	3.2	M	21
Eastern Point, Gloucester, MA	2006	2006-11-07	Fall	Restored 1	Transect 2	No Phragmites	3.2	D	14
Eastern Point, Gloucester, MA	2006	2006-11-07	Fall	Restored 1	Transect 3	In Phragmites	1.3	S	4
Eastern Point, Gloucester, MA	2006	2006-11-07	Fall	Restored 1	Transect 3	In Phragmites	1.3	M	5
Eastern Point, Gloucester, MA	2006	2006-11-07	Fall	Restored 1	Transect 3	In Transition	2.3	S	14
Eastern Point, Gloucester, MA	2006	2006-11-07	Fall	Restored 1	Transect 3	In Transition	2.3	M	10
Eastern Point, Gloucester, MA	2006	2006-11-07	Fall	Restored 1	Transect 3	In Transition	2.3	D	10
Eastern Point, Gloucester, MA	2006	2006-11-07	Fall	Restored 1	Transect 3	No Phragmites	3.3	S	16
Eastern Point, Gloucester, MA	2006	2006-11-07	Fall	Restored 1	Transect 3	No Phragmites	3.3	M	32
Eastern Point, Gloucester, MA	2006	2006-11-07	Fall	Restored 1	Transect 3	No Phragmites	3.3	D	31
Eastern Point, Gloucester, MA	2006	2006-11-07	Fall	Restored 1	Transect 3	No Phragmites	5.3	S	16
Eastern Point, Gloucester, MA	2006	2006-11-07	Fall	Restored 1	Transect 3	No Phragmites	5.3	M	26
Eastern Point, Gloucester, MA	2007	2007-10-31	Fall	Restored 1	Transect 1	In Phragmites	1.1	S	30
Eastern Point, Gloucester, MA	2007	2007-10-31	Fall	Restored 1	Transect 1	In Phragmites	1.1	M	30
Eastern Point, Gloucester, MA	2007	2007-10-31	Fall	Restored 1	Transect 1	In Phragmites	1.1	D	27
Eastern Point, Gloucester, MA	2007	2007-10-31	Fall	Restored 1	Transect 1	In Transition	2.1	S	30
Eastern Point, Gloucester, MA	2007	2007-10-31	Fall	Restored 1	Transect 1	In Transition	2.1	M	31
Eastern Point, Gloucester, MA	2007	2007-10-31	Fall	Restored 1	Transect 1	In Transition	2.1	D	25
Eastern Point, Gloucester, MA	2007	2007-10-31	Fall	Restored 1	Transect 1	No Phragmites	3.1	S	35
Eastern Point, Gloucester, MA	2007	2007-10-31	Fall	Restored 1	Transect 1	No Phragmites	3.1	M	31
Eastern Point, Gloucester, MA	2007	2007-10-31	Fall	Restored 1	Transect 1	No Phragmites	3.1	D	21
Eastern Point, Gloucester, MA	2007	2007-10-31	Fall	Restored 1	Transect 2	In Phragmites	1.2	S	27
Eastern Point, Gloucester, MA	2007	2007-10-31	Fall	Restored 1	Transect 2	In Phragmites	1.2	M	25
Eastern Point, Gloucester, MA	2007	2007-10-31	Fall	Restored 1	Transect 2	In Phragmites	1.2	D	20
Eastern Point, Gloucester, MA	2007	2007-10-31	Fall	Restored 1	Transect 2	In Transition	2.2	S	30
Eastern Point, Gloucester, MA	2007	2007-10-31	Fall	Restored 1	Transect 2	In Transition	2.2	M	17
Eastern Point, Gloucester, MA	2007	2007-10-31	Fall	Restored 1	Transect 2	In Transition	2.2	D	20
Eastern Point, Gloucester, MA	2007	2007-10-31	Fall	Restored 1	Transect 2	No Phragmites	3.2	S	25
Eastern Point, Gloucester, MA	2007	2007-10-31	Fall	Restored 1	Transect 2	No Phragmites	3.2	M	15
Eastern Point, Gloucester, MA	2007	2007-10-31	Fall	Restored 1	Transect 2	No Phragmites	3.2	D	12
Eastern Point, Gloucester, MA	2007	2007-10-31	Fall	Restored 1	Transect 3	In Phragmites	1.3	S	5
Eastern Point, Gloucester, MA	2007	2007-10-31	Fall	Restored 1	Transect 3	In Phragmites	1.3	M	2
Eastern Point, Gloucester, MA	2007	2007-10-31	Fall	Restored 1	Transect 3	In Transition	2.3	S	10
Eastern Point, Gloucester, MA	2007	2007-10-31	Fall	Restored 1	Transect 3	In Transition	2.3	M	15
Eastern Point, Gloucester, MA	2007	2007-10-31	Fall	Restored 1	Transect 3	In Transition	2.3	D	10
Eastern Point, Gloucester, MA	2007	2007-10-31	Fall	Restored 1	Transect 3	No Phragmites	3.3	S	22
Eastern Point, Gloucester, MA	2007	2007-10-31	Fall	Restored 1	Transect 3	No Phragmites	3.3	M	25
Eastern Point, Gloucester, MA	2007	2007-10-31	Fall	Restored 1	Transect 3	No Phragmites	3.3	D	22
Eastern Point, Gloucester, MA	2007	2007-10-31	Fall	Restored 1	Transect 3	No Phragmites	5.3	S	33
Eastern Point, Gloucester, MA	2007	2007-10-31	Fall	Restored 1	Transect 3	No Phragmites	5.3	M	32
Eastern Point, Gloucester, MA	2008	2008-10-23	Fall	Restored 1	Transect 1	In Phragmites	1.1	S	20
Eastern Point, Gloucester, MA	2008	2008-10-23	Fall	Restored 1	Transect 1	In Phragmites	1.1	M	21
Eastern Point, Gloucester, MA	2008	2008-10-23	Fall	Restored 1	Transect 1	In Phragmites	1.1	D	27
Eastern Point, Gloucester, MA	2008	2008-10-23	Fall	Restored 1	Transect 1	In Transition	2.1	S	23
Eastern Point, Gloucester, MA	2008	2008-10-23	Fall	Restored 1	Transect 1	In Transition	2.1	M	20
Eastern Point, Gloucester, MA	2008	2008-10-23	Fall	Restored 1	Transect 1	In Transition	2.1	D	15
Eastern Point, Gloucester, MA	2008	2008-10-23	Fall	Restored 1	Transect 1	No Phragmites	3.1	S	31
Eastern Point, Gloucester, MA	2008	2008-10-23	Fall	Restored 1	Transect 1	No Phragmites	3.1	M	29
Eastern Point, Gloucester, MA	2008	2008-10-23	Fall	Restored 1	Transect 1	No Phragmites	3.1	D	25
Eastern Point, Gloucester, MA	2008	2008-10-23	Fall	Restored 1	Transect 2	In Phragmites	1.2	S	20
Eastern Point, Gloucester, MA	2008	2008-10-23	Fall	Restored 1	Transect 2	In Phragmites	1.2	M	15
Eastern Point, Gloucester, MA	2008	2008-10-23	Fall	Restored 1	Transect 2	In Phragmites	1.2	D	19
Eastern Point, Gloucester, MA	2008	2008-10-23	Fall	Restored 1	Transect 2	In Transition	2.2	S	22
Eastern Point, Gloucester, MA	2008	2008-10-23	Fall	Restored 1	Transect 2	In Transition	2.2	M	25
Eastern Point, Gloucester, MA	2008	2008-10-23	Fall	Restored 1	Transect 2	In Transition	2.2	D	24
Eastern Point, Gloucester, MA	2008	2008-10-23	Fall	Restored 1	Transect 2	No Phragmites	3.2	S	21
Eastern Point, Gloucester, MA	2008	2008-10-23	Fall	Restored 1	Transect 2	No Phragmites	3.2	M	24
Eastern Point, Gloucester, MA	2008	2008-10-23	Fall	Restored 1	Transect 2	No Phragmites	3.2	D	20
Eastern Point, Gloucester, MA	2008	2008-10-23	Fall	Restored 1	Transect 3	In Phragmites	1.3	S	2
Eastern Point, Gloucester, MA	2008	2008-10-23	Fall	Restored 1	Transect 3	In Phragmites	1.3	M	2
Eastern Point, Gloucester, MA	2008	2008-10-23	Fall	Restored 1	Transect 3	In Transition	2.3	S	17
Eastern Point, Gloucester, MA	2008	2008-10-23	Fall	Restored 1	Transect 3	In Transition	2.3	M	14
Eastern Point, Gloucester, MA	2008	2008-10-23	Fall	Restored 1	Transect 3	In Transition	2.3	D	8
Eastern Point, Gloucester, MA	2008	2008-10-23	Fall	Restored 1	Transect 3	No Phragmites	3.3	S	13
Eastern Point, Gloucester, MA	2008	2008-10-23	Fall	Restored 1	Transect 3	No Phragmites	3.3	M	26
Eastern Point, Gloucester, MA	2008	2008-10-23	Fall	Restored 1	Transect 3	No Phragmites	3.3	D	28
Eastern Point, Gloucester, MA	2008	2008-10-23	Fall	Restored 1	Transect 3	No Phragmites	5.3	S	5
Eastern Point, Gloucester, MA	2008	2008-10-23	Fall	Restored 1	Transect 3	No Phragmites	5.3	M	16
Eastern Point, Gloucester, MA	2009	2009-08-11	Summer	Restored 1	Transect 1	In Phragmites	1.1	M	10
Eastern Point, Gloucester, MA	2009	2009-08-11	Summer	Restored 1	Transect 1	In Phragmites	1.1	D	18
Eastern Point, Gloucester, MA	2009	2009-08-11	Summer	Restored 1	Transect 1	In Transition	2.1	M	14	shallow=dry
Eastern Point, Gloucester, MA	2009	2009-08-11	Summer	Restored 1	Transect 1	In Transition	2.1	D	18
Eastern Point, Gloucester, MA	2009	2009-08-11	Summer	Restored 1	Transect 1	No Phragmites	3.1	M	17
Eastern Point, Gloucester, MA	2009	2009-08-11	Summer	Restored 1	Transect 1	No Phragmites	3.1	D	26
Eastern Point, Gloucester, MA	2009	2009-11-04	Fall	Restored 1	Transect 1	In Phragmites	1.1	S	16
Eastern Point, Gloucester, MA	2009	2009-11-04	Fall	Restored 1	Transect 1	In Phragmites	1.1	M	17
Eastern Point, Gloucester, MA	2009	2009-11-04	Fall	Restored 1	Transect 1	In Phragmites	1.1	D	20
Eastern Point, Gloucester, MA	2009	2009-11-04	Fall	Restored 1	Transect 1	In Transition	2.1	M	18	s=mud
Eastern Point, Gloucester, MA	2009	2009-11-04	Fall	Restored 1	Transect 1	In Transition	2.1	D	20
Eastern Point, Gloucester, MA	2009	2009-11-04	Fall	Restored 1	Transect 1	No Phragmites	3.1	S	25	cap off
Eastern Point, Gloucester, MA	2009	2009-11-04	Fall	Restored 1	Transect 1	No Phragmites	3.1	M	24
Eastern Point, Gloucester, MA	2009	2009-11-04	Fall	Restored 1	Transect 1	No Phragmites	3.1	D	22
Eastern Point, Gloucester, MA	2009	2009-11-04	Fall	Restored 1	Transect 2	In Phragmites	1.2	S	13
Eastern Point, Gloucester, MA	2009	2009-11-04	Fall	Restored 1	Transect 2	In Phragmites	1.2	M	14
Eastern Point, Gloucester, MA	2009	2009-11-04	Fall	Restored 1	Transect 2	In Phragmites	1.2	D	13
Eastern Point, Gloucester, MA	2009	2009-11-04	Fall	Restored 1	Transect 2	In Transition	2.2	S	19
Eastern Point, Gloucester, MA	2009	2009-11-04	Fall	Restored 1	Transect 2	In Transition	2.2	M	24
Eastern Point, Gloucester, MA	2009	2009-11-04	Fall	Restored 1	Transect 2	In Transition	2.2	D	24
Eastern Point, Gloucester, MA	2009	2009-11-04	Fall	Restored 1	Transect 2	No Phragmites	3.2	S	24
Eastern Point, Gloucester, MA	2009	2009-11-04	Fall	Restored 1	Transect 2	No Phragmites	3.2	M	24
Eastern Point, Gloucester, MA	2009	2009-11-04	Fall	Restored 1	Transect 2	No Phragmites	3.2	D	24
Eastern Point, Gloucester, MA	2009	2009-11-04	Fall	Restored 1	Transect 3	In Phragmites	1.3	S	2
Eastern Point, Gloucester, MA	2009	2009-11-04	Fall	Restored 1	Transect 3	In Phragmites	1.3	M	2	no deep well
Eastern Point, Gloucester, MA	2009	2009-11-04	Fall	Restored 1	Transect 3	In Transition	2.3	S	10
Eastern Point, Gloucester, MA	2009	2009-11-04	Fall	Restored 1	Transect 3	In Transition	2.3	M	11
Eastern Point, Gloucester, MA	2009	2009-11-04	Fall	Restored 1	Transect 3	In Transition	2.3	D	4	no cap
Eastern Point, Gloucester, MA	2009	2009-11-04	Fall	Restored 1	Transect 3	No Phragmites	3.3	S	24	cap off
Eastern Point, Gloucester, MA	2009	2009-11-04	Fall	Restored 1	Transect 3	No Phragmites	3.3	M	24
Eastern Point, Gloucester, MA	2009	2009-11-04	Fall	Restored 1	Transect 3	No Phragmites	3.3	D	15	no cap
Eastern Point, Gloucester, MA	2009	2009-11-04	Fall	Restored 1	Transect 3	No Phragmites	5.3	S	20
Eastern Point, Gloucester, MA	2009	2009-11-04	Fall	Restored 1	Transect 3	No Phragmites	5.3	M	17	no deep well
Eastern Point, Gloucester, MA	2010	2010-10-18	Fall	Restored 1	Transect 1	In Phragmites	1.1	S	17
Eastern Point, Gloucester, MA	2010	2010-10-18	Fall	Restored 1	Transect 1	In Phragmites	1.1	M	15
Eastern Point, Gloucester, MA	2010	2010-10-18	Fall	Restored 1	Transect 1	In Phragmites	1.1	D	14
Eastern Point, Gloucester, MA	2010	2010-10-18	Fall	Restored 1	Transect 1	In Transition	2.1	S	23
Eastern Point, Gloucester, MA	2010	2010-10-18	Fall	Restored 1	Transect 1	In Transition	2.1	M	16
Eastern Point, Gloucester, MA	2010	2010-10-18	Fall	Restored 1	Transect 1	In Transition	2.1	D	17.5
Eastern Point, Gloucester, MA	2010	2010-10-18	Fall	Restored 1	Transect 1	No Phragmites	3.1	S	31
Eastern Point, Gloucester, MA	2010	2010-10-18	Fall	Restored 1	Transect 1	No Phragmites	3.1	M	29
Eastern Point, Gloucester, MA	2010	2010-10-18	Fall	Restored 1	Transect 1	No Phragmites	3.1	D	30
Eastern Point, Gloucester, MA	2010	2010-10-18	Fall	Restored 1	Transect 2	In Phragmites	1.2	S	22
Eastern Point, Gloucester, MA	2010	2010-10-18	Fall	Restored 1	Transect 2	In Phragmites	1.2	M	21
Eastern Point, Gloucester, MA	2010	2010-10-18	Fall	Restored 1	Transect 2	In Phragmites	1.2	D	15
Eastern Point, Gloucester, MA	2010	2010-10-18	Fall	Restored 1	Transect 2	In Transition	2.2	S	24
Eastern Point, Gloucester, MA	2010	2010-10-18	Fall	Restored 1	Transect 2	In Transition	2.2	M	20
Eastern Point, Gloucester, MA	2010	2010-10-18	Fall	Restored 1	Transect 2	In Transition	2.2	D	21
Eastern Point, Gloucester, MA	2010	2010-10-18	Fall	Restored 1	Transect 2	No Phragmites	3.2	S	25
Eastern Point, Gloucester, MA	2010	2010-10-18	Fall	Restored 1	Transect 2	No Phragmites	3.2	M	21
Eastern Point, Gloucester, MA	2010	2010-10-18	Fall	Restored 1	Transect 2	No Phragmites	3.2	D	22
Eastern Point, Gloucester, MA	2010	2010-10-18	Fall	Restored 1	Transect 3	In Phragmites	1.3	S	5
Eastern Point, Gloucester, MA	2010	2010-10-18	Fall	Restored 1	Transect 3	In Phragmites	1.3	M	5	no deep well
Eastern Point, Gloucester, MA	2010	2010-10-18	Fall	Restored 1	Transect 3	In Transition	2.3	S	10
Eastern Point, Gloucester, MA	2010	2010-10-18	Fall	Restored 1	Transect 3	In Transition	2.3	M	10
Eastern Point, Gloucester, MA	2010	2010-10-18	Fall	Restored 1	Transect 3	In Transition	2.3	D	5
Eastern Point, Gloucester, MA	2010	2010-10-18	Fall	Restored 1	Transect 3	No Phragmites	3.3	S	25
Eastern Point, Gloucester, MA	2010	2010-10-18	Fall	Restored 1	Transect 3	No Phragmites	3.3	M	30
Eastern Point, Gloucester, MA	2010	2010-10-18	Fall	Restored 1	Transect 3	No Phragmites	3.3	D	10
Eastern Point, Gloucester, MA	2010	2010-10-18	Fall	Restored 1	Transect 3	No Phragmites	5.3	S	25
Eastern Point, Gloucester, MA	2010	2010-10-18	Fall	Restored 1	Transect 3	No Phragmites	5.3	M	28	no deep well
Eastern Point, Gloucester, MA	2011	2011-11-15	Fall	Restored 1	Transect 1	In Phragmites	1.1	S	12
Eastern Point, Gloucester, MA	2011	2011-11-15	Fall	Restored 1	Transect 1	In Phragmites	1.1	M	16
Eastern Point, Gloucester, MA	2011	2011-11-15	Fall	Restored 1	Transect 1	In Phragmites	1.1	D	28
Eastern Point, Gloucester, MA	2011	2011-11-15	Fall	Restored 1	Transect 1	In Transition	2.1	S	20
Eastern Point, Gloucester, MA	2011	2011-11-15	Fall	Restored 1	Transect 1	In Transition	2.1	M	17
Eastern Point, Gloucester, MA	2011	2011-11-15	Fall	Restored 1	Transect 1	In Transition	2.1	D	16
Eastern Point, Gloucester, MA	2011	2011-11-15	Fall	Restored 1	Transect 1	No Phragmites	3.1	S	22
Eastern Point, Gloucester, MA	2011	2011-11-15	Fall	Restored 1	Transect 1	No Phragmites	3.1	M	24
Eastern Point, Gloucester, MA	2011	2011-11-15	Fall	Restored 1	Transect 1	No Phragmites	3.1	D	23
Eastern Point, Gloucester, MA	2011	2011-11-15	Fall	Restored 1	Transect 2	In Phragmites	1.2	S	11
Eastern Point, Gloucester, MA	2011	2011-11-15	Fall	Restored 1	Transect 2	In Phragmites	1.2	M	12
Eastern Point, Gloucester, MA	2011	2011-11-15	Fall	Restored 1	Transect 2	In Phragmites	1.2	D	2
Eastern Point, Gloucester, MA	2011	2011-11-15	Fall	Restored 1	Transect 2	In Transition	2.2	S	22
Eastern Point, Gloucester, MA	2011	2011-11-15	Fall	Restored 1	Transect 2	In Transition	2.2	M	20
Eastern Point, Gloucester, MA	2011	2011-11-15	Fall	Restored 1	Transect 2	In Transition	2.2	D	32	cap off
Eastern Point, Gloucester, MA	2011	2011-11-15	Fall	Restored 1	Transect 2	No Phragmites	3.2	S	23
Eastern Point, Gloucester, MA	2011	2011-11-15	Fall	Restored 1	Transect 2	No Phragmites	3.2	M	21
Eastern Point, Gloucester, MA	2011	2011-11-15	Fall	Restored 1	Transect 2	No Phragmites	3.2	D	20
Eastern Point, Gloucester, MA	2011	2011-11-15	Fall	Restored 1	Transect 3	In Phragmites	1.3	S	0
Eastern Point, Gloucester, MA	2011	2011-11-15	Fall	Restored 1	Transect 3	In Phragmites	1.3	M	3
Eastern Point, Gloucester, MA	2011	2011-11-15	Fall	Restored 1	Transect 3	In Transition	2.3	S	7
Eastern Point, Gloucester, MA	2011	2011-11-15	Fall	Restored 1	Transect 3	In Transition	2.3	M	6
Eastern Point, Gloucester, MA	2011	2011-11-15	Fall	Restored 1	Transect 3	In Transition	2.3	D	3
Eastern Point, Gloucester, MA	2011	2011-11-15	Fall	Restored 1	Transect 3	No Phragmites	3.3	S	25
Eastern Point, Gloucester, MA	2011	2011-11-15	Fall	Restored 1	Transect 3	No Phragmites	3.3	M	20
Eastern Point, Gloucester, MA	2011	2011-11-15	Fall	Restored 1	Transect 3	No Phragmites	3.3	D	16
Eastern Point, Gloucester, MA	2011	2011-11-15	Fall	Restored 1	Transect 3	No Phragmites	5.3	S	13
Eastern Point, Gloucester, MA	2011	2011-11-15	Fall	Restored 1	Transect 3	No Phragmites	5.3	M	25
Eastern Point, Gloucester, MA	2012	2012-09-17	Fall	Restored 1	Transect 1	No Phragmites	3.1	S	32
Eastern Point, Gloucester, MA	2012	2012-09-17	Fall	Restored 1	Transect 1	No Phragmites	3.1	M	25
Eastern Point, Gloucester, MA	2012	2012-09-17	Fall	Restored 1	Transect 1	No Phragmites	3.1	D	23
Eastern Point, Gloucester, MA	2012	2012-10-01	Fall	Restored 1	Transect 1	In Phragmites	1.1	S	18
Eastern Point, Gloucester, MA	2012	2012-10-01	Fall	Restored 1	Transect 1	In Phragmites	1.1	M	15
Eastern Point, Gloucester, MA	2012	2012-10-01	Fall	Restored 1	Transect 1	In Phragmites	1.1	D	14
Eastern Point, Gloucester, MA	2012	2012-10-01	Fall	Restored 1	Transect 1	In Transition	2.1	S	27
Eastern Point, Gloucester, MA	2012	2012-10-01	Fall	Restored 1	Transect 1	In Transition	2.1	M	17
Eastern Point, Gloucester, MA	2012	2012-10-01	Fall	Restored 1	Transect 1	In Transition	2.1	D	17
Eastern Point, Gloucester, MA	2012	2012-10-01	Fall	Restored 1	Transect 1	No Phragmites	3.1	S	31
Eastern Point, Gloucester, MA	2012	2012-10-01	Fall	Restored 1	Transect 1	No Phragmites	3.1	M	26
Eastern Point, Gloucester, MA	2012	2012-10-01	Fall	Restored 1	Transect 1	No Phragmites	3.1	D	25
Eastern Point, Gloucester, MA	2012	2012-10-01	Fall	Restored 1	Transect 1	In Transition	4.1	S	21
Eastern Point, Gloucester, MA	2012	2012-10-01	Fall	Restored 1	Transect 1	In Transition	4.1	M	19
Eastern Point, Gloucester, MA	2012	2012-10-01	Fall	Restored 1	Transect 1	In Transition	4.1	D	19
Eastern Point, Gloucester, MA	2012	2012-10-01	Fall	Restored 1	Transect 2	In Phragmites	1.2	S	22
Eastern Point, Gloucester, MA	2012	2012-10-01	Fall	Restored 1	Transect 2	In Phragmites	1.2	M	21
Eastern Point, Gloucester, MA	2012	2012-10-01	Fall	Restored 1	Transect 2	In Phragmites	1.2	D	8
Eastern Point, Gloucester, MA	2012	2012-10-01	Fall	Restored 1	Transect 2	In Transition	2.2	S	29
Eastern Point, Gloucester, MA	2012	2012-10-01	Fall	Restored 1	Transect 2	In Transition	2.2	M	19
Eastern Point, Gloucester, MA	2012	2012-10-01	Fall	Restored 1	Transect 2	In Transition	2.2	D	20
Eastern Point, Gloucester, MA	2012	2012-10-01	Fall	Restored 1	Transect 2	No Phragmites	3.2	S	27
Eastern Point, Gloucester, MA	2012	2012-10-01	Fall	Restored 1	Transect 2	No Phragmites	3.2	M	22
Eastern Point, Gloucester, MA	2012	2012-10-01	Fall	Restored 1	Transect 2	No Phragmites	3.2	D	21
Eastern Point, Gloucester, MA	2012	2012-10-01	Fall	Restored 1	Transect 3	In Phragmites	1.3	S	4
Eastern Point, Gloucester, MA	2012	2012-10-01	Fall	Restored 1	Transect 3	In Phragmites	1.3	M	4
Eastern Point, Gloucester, MA	2012	2012-10-01	Fall	Restored 1	Transect 3	In Transition	2.3	S	16
Eastern Point, Gloucester, MA	2012	2012-10-01	Fall	Restored 1	Transect 3	In Transition	2.3	M	10
Eastern Point, Gloucester, MA	2012	2012-10-01	Fall	Restored 1	Transect 3	In Transition	2.3	D	5
Eastern Point, Gloucester, MA	2012	2012-10-01	Fall	Restored 1	Transect 3	No Phragmites	3.3	S	26
Eastern Point, Gloucester, MA	2012	2012-10-01	Fall	Restored 1	Transect 3	No Phragmites	3.3	M	15
Eastern Point, Gloucester, MA	2012	2012-10-01	Fall	Restored 1	Transect 3	No Phragmites	3.3	D	24
Eastern Point, Gloucester, MA	2012	2012-10-01	Fall	Restored 1	Transect 3	No Phragmites	5.3	S	10
Eastern Point, Gloucester, MA	2012	2012-10-01	Fall	Restored 1	Transect 3	No Phragmites	5.3	M	21
Eastern Point, Gloucester, MA	2013	2013-10-29	Fall	Restored 1	Transect 1	No Phragmites	1.1	M	30	s=mud
Eastern Point, Gloucester, MA	2013	2013-10-29	Fall	Restored 1	Transect 1	No Phragmites	1.1	D	16
Eastern Point, Gloucester, MA	2013	2013-10-29	Fall	Restored 1	Transect 1	In Phragmites	2.1	M	34	s=mud
Eastern Point, Gloucester, MA	2013	2013-10-29	Fall	Restored 1	Transect 1	In Phragmites	2.1	D	17
Eastern Point, Gloucester, MA	2013	2013-10-29	Fall	Restored 1	Transect 1	In Transition	3.1	S	35
Eastern Point, Gloucester, MA	2013	2013-10-29	Fall	Restored 1	Transect 1	In Transition	3.1	M	30
Eastern Point, Gloucester, MA	2013	2013-10-29	Fall	Restored 1	Transect 1	In Transition	3.1	D	31
Eastern Point, Gloucester, MA	2013	2013-10-29	Fall	Restored 1	Transect 1	In Transition	4.1	M	32
Eastern Point, Gloucester, MA	2013	2013-10-29	Fall	Restored 1	Transect 1	In Transition	4.1	D	28
Eastern Point, Gloucester, MA	2013	2013-10-29	Fall	Restored 1	Transect 1	No Phragmites	1.2	M	20	shallow=dry
Eastern Point, Gloucester, MA	2013	2013-10-29	Fall	Restored 1	Transect 1	No Phragmites	1.2	D	8
Eastern Point, Gloucester, MA	2013	2013-10-29	Fall	Restored 1	Transect 1	In Transition	2.2	S	30
Eastern Point, Gloucester, MA	2013	2013-10-29	Fall	Restored 1	Transect 1	In Transition	2.2	M	20
Eastern Point, Gloucester, MA	2013	2013-10-29	Fall	Restored 1	Transect 1	In Transition	2.2	D	19
Eastern Point, Gloucester, MA	2013	2013-10-29	Fall	Restored 1	Transect 2	In Phragmites	3.2	S	30
Eastern Point, Gloucester, MA	2013	2013-10-29	Fall	Restored 1	Transect 2	In Phragmites	3.2	M	18
Eastern Point, Gloucester, MA	2013	2013-10-29	Fall	Restored 1	Transect 2	In Phragmites	3.2	D	20
Eastern Point, Gloucester, MA	2013	2013-10-29	Fall	Restored 1	Transect 2	In Transition	1.3	S	3
Eastern Point, Gloucester, MA	2013	2013-10-29	Fall	Restored 1	Transect 2	In Transition	1.3	M	2
Eastern Point, Gloucester, MA	2013	2013-10-29	Fall	Restored 1	Transect 2	No Phragmites	2.3	M	3	shallow=dry
Eastern Point, Gloucester, MA	2013	2013-10-29	Fall	Restored 1	Transect 2	No Phragmites	2.3	D	0
Eastern Point, Gloucester, MA	2013	2013-10-29	Fall	Restored 1	Transect 3	In Phragmites	3.3	M	24	shallow=dry
Eastern Point, Gloucester, MA	2013	2013-10-29	Fall	Restored 1	Transect 3	In Phragmites	3.3	D	18
Eastern Point, Gloucester, MA	2013	2013-10-29	Fall	Restored 1	Transect 3	In Transition	5.3	M	22	shallow=dry
Eastern Point, Gloucester, MA	2014	2014-10-22	Fall	Restored 1	Transect 1	In Phragmites	1.1	S	29
Eastern Point, Gloucester, MA	2014	2014-10-22	Fall	Restored 1	Transect 1	In Phragmites	1.1	M	25
Eastern Point, Gloucester, MA	2014	2014-10-22	Fall	Restored 1	Transect 1	In Phragmites	1.1	D	15
Eastern Point, Gloucester, MA	2014	2014-10-22	Fall	Restored 1	Transect 1	In Transition	2.1	M	21	S=mud
Eastern Point, Gloucester, MA	2014	2014-10-22	Fall	Restored 1	Transect 1	In Transition	2.1	D	20
Eastern Point, Gloucester, MA	2014	2014-10-22	Fall	Restored 1	Transect 1	No Phragmites	3.1	S	30
Eastern Point, Gloucester, MA	2014	2014-10-22	Fall	Restored 1	Transect 1	No Phragmites	3.1	M	24
Eastern Point, Gloucester, MA	2014	2014-10-22	Fall	Restored 1	Transect 1	No Phragmites	3.1	D	26
Eastern Point, Gloucester, MA	2014	2014-10-22	Fall	Restored 1	Transect 2	In Phragmites	1.2	S	24
Eastern Point, Gloucester, MA	2014	2014-10-22	Fall	Restored 1	Transect 2	In Phragmites	1.2	M	21
Eastern Point, Gloucester, MA	2014	2014-10-22	Fall	Restored 1	Transect 2	In Phragmites	1.2	D	11
Eastern Point, Gloucester, MA	2014	2014-10-22	Fall	Restored 1	Transect 2	In Transition	2.2	M	12	S=mud
Eastern Point, Gloucester, MA	2014	2014-10-22	Fall	Restored 1	Transect 2	In Transition	2.2	D	11
Eastern Point, Gloucester, MA	2014	2014-10-22	Fall	Restored 1	Transect 2	No Phragmites	3.2	S	28
Eastern Point, Gloucester, MA	2014	2014-10-22	Fall	Restored 1	Transect 2	No Phragmites	3.2	M	25
Eastern Point, Gloucester, MA	2014	2014-10-22	Fall	Restored 1	Transect 2	No Phragmites	3.2	D	19
Eastern Point, Gloucester, MA	2014	2014-10-27	Fall	Restored 1	Transect 3	In Phragmites	1.3	S	2
Eastern Point, Gloucester, MA	2014	2014-10-27	Fall	Restored 1	Transect 3	In Phragmites	1.3	M	5	No deep well
Eastern Point, Gloucester, MA	2014	2014-10-27	Fall	Restored 1	Transect 3	In Transition	2.3	S	5
Eastern Point, Gloucester, MA	2014	2014-10-27	Fall	Restored 1	Transect 3	In Transition	2.3	M	4
Eastern Point, Gloucester, MA	2014	2014-10-27	Fall	Restored 1	Transect 3	In Transition	2.3	D	0
Eastern Point, Gloucester, MA	2014	2014-10-27	Fall	Restored 1	Transect 3	No Phragmites	3.3	S	17
Eastern Point, Gloucester, MA	2014	2014-10-27	Fall	Restored 1	Transect 3	No Phragmites	3.3	M	24
Eastern Point, Gloucester, MA	2014	2014-10-27	Fall	Restored 1	Transect 3	No Phragmites	3.3	D	26
Eastern Point, Gloucester, MA	2014	2014-10-27	Fall	Restored 1	Transect 3	No Phragmites	5.3	S	15
Eastern Point, Gloucester, MA	2014	2014-10-27	Fall	Restored 1	Transect 3	No Phragmites	5.3	M	25	No deep well
Eastern Point, Gloucester, MA	2015	2015-10-21	Fall	Restored 1	Transect 1	In Phragmites	1.1	M	32	s=mud
Eastern Point, Gloucester, MA	2015	2015-10-21	Fall	Restored 1	Transect 1	In Phragmites	1.1	D	20
Eastern Point, Gloucester, MA	2015	2015-10-21	Fall	Restored 1	Transect 1	In Transition	2.1	M	20
Eastern Point, Gloucester, MA	2015	2015-10-21	Fall	Restored 1	Transect 1	In Transition	2.1	D	24
Eastern Point, Gloucester, MA	2015	2015-10-21	Fall	Restored 1	Transect 1	No Phragmites	3.1	S	30
Eastern Point, Gloucester, MA	2015	2015-10-21	Fall	Restored 1	Transect 1	No Phragmites	3.1	M	22
Eastern Point, Gloucester, MA	2015	2015-10-21	Fall	Restored 1	Transect 1	No Phragmites	3.1	D	20
Eastern Point, Gloucester, MA	2015	2015-10-21	Fall	Restored 1	Transect 1	In Transition	4.1	M	26	s=mud
Eastern Point, Gloucester, MA	2015	2015-10-21	Fall	Restored 1	Transect 1	In Transition	4.1	D	25	no cap
Eastern Point, Gloucester, MA	2015	2015-10-21	Fall	Restored 1	Transect 2	In Phragmites	1.2	S	26
Eastern Point, Gloucester, MA	2015	2015-10-21	Fall	Restored 1	Transect 2	In Phragmites	1.2	M	25
Eastern Point, Gloucester, MA	2015	2015-10-21	Fall	Restored 1	Transect 2	In Phragmites	1.2	D	10
Eastern Point, Gloucester, MA	2015	2015-10-21	Fall	Restored 1	Transect 2	In Transition	2.2	S	31
Eastern Point, Gloucester, MA	2015	2015-10-21	Fall	Restored 1	Transect 2	In Transition	2.2	M	20
Eastern Point, Gloucester, MA	2015	2015-10-21	Fall	Restored 1	Transect 2	In Transition	2.2	D	17
Eastern Point, Gloucester, MA	2015	2015-10-21	Fall	Restored 1	Transect 2	No Phragmites	3.2	S	27
Eastern Point, Gloucester, MA	2015	2015-10-21	Fall	Restored 1	Transect 2	No Phragmites	3.2	M	22
Eastern Point, Gloucester, MA	2015	2015-10-21	Fall	Restored 1	Transect 2	No Phragmites	3.2	D	19
Eastern Point, Gloucester, MA	2015	2015-10-21	Fall	Restored 1	Transect 3	In Phragmites	1.3	S	1
Eastern Point, Gloucester, MA	2015	2015-10-21	Fall	Restored 1	Transect 3	In Phragmites	1.3	M	0
Eastern Point, Gloucester, MA	2015	2015-10-21	Fall	Restored 1	Transect 3	In Transition	2.3	S	1
Eastern Point, Gloucester, MA	2015	2015-10-21	Fall	Restored 1	Transect 3	In Transition	2.3	M	0
Eastern Point, Gloucester, MA	2015	2015-10-21	Fall	Restored 1	Transect 3	No Phragmites	3.3	S	26
Eastern Point, Gloucester, MA	2015	2015-10-21	Fall	Restored 1	Transect 3	No Phragmites	3.3	M	25
Eastern Point, Gloucester, MA	2015	2015-10-21	Fall	Restored 1	Transect 3	No Phragmites	3.3	D	24
Eastern Point, Gloucester, MA	2015	2015-10-21	Fall	Restored 1	Transect 3	No Phragmites	5.3	S	10
Eastern Point, Gloucester, MA	2015	2015-10-21	Fall	Restored 1	Transect 3	No Phragmites	5.3	M	25
Eastern Point, Gloucester, MA	2016	2016-05-10	Spring	Restored 1	Transect 1	In Phragmites	1.1	S	12
Eastern Point, Gloucester, MA	2016	2016-05-10	Spring	Restored 1	Transect 1	In Phragmites	1.1	M	16
Eastern Point, Gloucester, MA	2016	2016-05-10	Spring	Restored 1	Transect 1	In Phragmites	1.1	D	15
Eastern Point, Gloucester, MA	2016	2016-05-10	Spring	Restored 1	Transect 1	In Transition	2.1	S	23
Eastern Point, Gloucester, MA	2016	2016-05-10	Spring	Restored 1	Transect 1	In Transition	2.1	M	24
Eastern Point, Gloucester, MA	2016	2016-05-10	Spring	Restored 1	Transect 1	In Transition	2.1	D	20
Eastern Point, Gloucester, MA	2016	2016-05-10	Spring	Restored 1	Transect 1	No Phragmites	3.1	S	15
Eastern Point, Gloucester, MA	2016	2016-05-10	Spring	Restored 1	Transect 1	No Phragmites	3.1	M	20
Eastern Point, Gloucester, MA	2016	2016-05-10	Spring	Restored 1	Transect 1	No Phragmites	3.1	D	20
Eastern Point, Gloucester, MA	2016	2016-05-10	Spring	Restored 1	Transect 2	In Phragmites	1.2	S	5
Eastern Point, Gloucester, MA	2016	2016-05-10	Spring	Restored 1	Transect 2	In Phragmites	1.2	M	6
Eastern Point, Gloucester, MA	2016	2016-05-10	Spring	Restored 1	Transect 2	In Phragmites	1.2	D	15
Eastern Point, Gloucester, MA	2016	2016-05-10	Spring	Restored 1	Transect 2	In Transition	2.2	S	15
Eastern Point, Gloucester, MA	2016	2016-05-10	Spring	Restored 1	Transect 2	In Transition	2.2	M	10
Eastern Point, Gloucester, MA	2016	2016-05-10	Spring	Restored 1	Transect 2	In Transition	2.2	D	12
Eastern Point, Gloucester, MA	2016	2016-05-10	Spring	Restored 1	Transect 2	No Phragmites	3.2	S	19
Eastern Point, Gloucester, MA	2016	2016-05-10	Spring	Restored 1	Transect 2	No Phragmites	3.2	M	17
Eastern Point, Gloucester, MA	2016	2016-05-10	Spring	Restored 1	Transect 2	No Phragmites	3.2	D	15
Eastern Point, Gloucester, MA	2016	2016-10-06	Fall	Restored 1	Transect 1	In Phragmites	1.1	S	35
Eastern Point, Gloucester, MA	2016	2016-10-06	Fall	Restored 1	Transect 1	In Phragmites	1.1	M	30
Eastern Point, Gloucester, MA	2016	2016-10-06	Fall	Restored 1	Transect 1	In Phragmites	1.1	D	21
Eastern Point, Gloucester, MA	2016	2016-10-06	Fall	Restored 1	Transect 1	In Transition	2.1	M	24	s=mud
Eastern Point, Gloucester, MA	2016	2016-10-06	Fall	Restored 1	Transect 1	In Transition	2.1	D	20
Eastern Point, Gloucester, MA	2016	2016-10-06	Fall	Restored 1	Transect 1	No Phragmites	3.1	S	26
Eastern Point, Gloucester, MA	2016	2016-10-06	Fall	Restored 1	Transect 1	No Phragmites	3.1	M	26
Eastern Point, Gloucester, MA	2016	2016-10-06	Fall	Restored 1	Transect 1	No Phragmites	3.1	D	25
Eastern Point, Gloucester, MA	2016	2016-10-06	Fall	Restored 1	Transect 2	In Phragmites	1.2	S	36
Eastern Point, Gloucester, MA	2016	2016-10-06	Fall	Restored 1	Transect 2	In Phragmites	1.2	M	35
Eastern Point, Gloucester, MA	2016	2016-10-06	Fall	Restored 1	Transect 2	In Phragmites	1.2	D	24
Eastern Point, Gloucester, MA	2016	2016-10-06	Fall	Restored 1	Transect 2	In Transition	2.2	M	19	s=mud
Eastern Point, Gloucester, MA	2016	2016-10-06	Fall	Restored 1	Transect 2	In Transition	2.2	D	16
Eastern Point, Gloucester, MA	2016	2016-10-06	Fall	Restored 1	Transect 2	No Phragmites	3.2	S	35
Eastern Point, Gloucester, MA	2016	2016-10-06	Fall	Restored 1	Transect 2	No Phragmites	3.2	M	23
Eastern Point, Gloucester, MA	2016	2016-10-06	Fall	Restored 1	Transect 2	No Phragmites	3.2	D	24
Eastern Point, Gloucester, MA	2016	2016-10-06	Fall	Restored 1	Transect 3	In Phragmites	1.3	M	2	s=dry	d= no well
Eastern Point, Gloucester, MA	2016	2016-10-06	Fall	Restored 1	Transect 3	In Transition	2.3	M	15	s=dry
Eastern Point, Gloucester, MA	2016	2016-10-06	Fall	Restored 1	Transect 3	In Transition	2.3	D	10
Eastern Point, Gloucester, MA	2016	2016-10-06	Fall	Restored 1	Transect 3	No Phragmites	3.3	M	28	s=dry
Eastern Point, Gloucester, MA	2016	2016-10-06	Fall	Restored 1	Transect 3	No Phragmites	3.3	D	25
Eastern Point, Gloucester, MA	2016	2016-10-06	Fall	Restored 1	Transect 3	No Phragmites	5.3	M	24	s=dry	no deep well
Eastern Point, Gloucester, MA	2017	2017-05-18	Spring	Restored 1	Transect 1	In Phragmites	1.1	M	18	s=mud
Eastern Point, Gloucester, MA	2017	2017-05-18	Spring	Restored 1	Transect 1	In Phragmites	1.1	D	22
Eastern Point, Gloucester, MA	2017	2017-05-18	Spring	Restored 1	Transect 1	In Transition	2.1	S	16
Eastern Point, Gloucester, MA	2017	2017-05-18	Spring	Restored 1	Transect 1	In Transition	2.1	M	25
Eastern Point, Gloucester, MA	2017	2017-05-18	Spring	Restored 1	Transect 1	In Transition	2.1	D	21
Eastern Point, Gloucester, MA	2017	2017-05-18	Spring	Restored 1	Transect 1	No Phragmites	3.1	S	21
Eastern Point, Gloucester, MA	2017	2017-05-18	Spring	Restored 1	Transect 1	No Phragmites	3.1	M	30
Eastern Point, Gloucester, MA	2017	2017-05-18	Spring	Restored 1	Transect 1	No Phragmites	3.1	D	25
Eastern Point, Gloucester, MA	2017	2017-05-18	Spring	Restored 1	Transect 2	In Phragmites	1.2	S	10
Eastern Point, Gloucester, MA	2017	2017-05-18	Spring	Restored 1	Transect 2	In Phragmites	1.2	M	10
Eastern Point, Gloucester, MA	2017	2017-05-18	Spring	Restored 1	Transect 2	In Phragmites	1.2	D	10
Eastern Point, Gloucester, MA	2017	2017-05-18	Spring	Restored 1	Transect 2	In Transition	2.2	S	20
Eastern Point, Gloucester, MA	2017	2017-05-18	Spring	Restored 1	Transect 2	In Transition	2.2	M	15
Eastern Point, Gloucester, MA	2017	2017-05-18	Spring	Restored 1	Transect 2	In Transition	2.2	D	15
Eastern Point, Gloucester, MA	2017	2017-05-18	Spring	Restored 1	Transect 2	No Phragmites	3.2	S	20
Eastern Point, Gloucester, MA	2017	2017-05-18	Spring	Restored 1	Transect 2	No Phragmites	3.2	M	20
Eastern Point, Gloucester, MA	2017	2017-05-18	Spring	Restored 1	Transect 2	No Phragmites	3.2	D	20
Eastern Point, Gloucester, MA	2017	2017-11-27	Fall	Restored 1	Transect 1	In Phragmites	1.1	M	27	s=mud
Eastern Point, Gloucester, MA	2017	2017-11-27	Fall	Restored 1	Transect 1	In Phragmites	1.1	D	25
Eastern Point, Gloucester, MA	2017	2017-11-27	Fall	Restored 1	Transect 1	In Transition	2.1	S	25
Eastern Point, Gloucester, MA	2017	2017-11-27	Fall	Restored 1	Transect 1	In Transition	2.1	M	24
Eastern Point, Gloucester, MA	2017	2017-11-27	Fall	Restored 1	Transect 1	In Transition	2.1	D	25
Eastern Point, Gloucester, MA	2017	2017-11-27	Fall	Restored 1	Transect 1	No Phragmites	3.1	S	31
Eastern Point, Gloucester, MA	2017	2017-11-27	Fall	Restored 1	Transect 1	No Phragmites	3.1	M	27
Eastern Point, Gloucester, MA	2017	2017-11-27	Fall	Restored 1	Transect 1	No Phragmites	3.1	D	28	cap off
Eastern Point, Gloucester, MA	2017	2017-11-27	Fall	Restored 1	Transect 2	In Phragmites	1.2	S	21
Eastern Point, Gloucester, MA	2017	2017-11-27	Fall	Restored 1	Transect 2	In Phragmites	1.2	M	21
Eastern Point, Gloucester, MA	2017	2017-11-27	Fall	Restored 1	Transect 2	In Phragmites	1.2	D	15
Eastern Point, Gloucester, MA	2017	2017-11-27	Fall	Restored 1	Transect 2	In Transition	2.2	S	30
Eastern Point, Gloucester, MA	2017	2017-11-27	Fall	Restored 1	Transect 2	In Transition	2.2	M	18
Eastern Point, Gloucester, MA	2017	2017-11-27	Fall	Restored 1	Transect 2	In Transition	2.2	D	15
Eastern Point, Gloucester, MA	2017	2017-11-27	Fall	Restored 1	Transect 2	No Phragmites	3.2	S	30
Eastern Point, Gloucester, MA	2017	2017-11-27	Fall	Restored 1	Transect 2	No Phragmites	3.2	M	25
Eastern Point, Gloucester, MA	2017	2017-11-27	Fall	Restored 1	Transect 2	No Phragmites	3.2	D	24
Eastern Point, Gloucester, MA	2017	2017-11-27	Fall	Restored 1	Transect 3	In Phragmites	1.3	S	5
Eastern Point, Gloucester, MA	2017	2017-11-27	Fall	Restored 1	Transect 3	In Phragmites	1.3	M	4	d=missing
Eastern Point, Gloucester, MA	2017	2017-11-27	Fall	Restored 1	Transect 3	In Transition	2.3	S	20
Eastern Point, Gloucester, MA	2017	2017-11-27	Fall	Restored 1	Transect 3	In Transition	2.3	M	20
Eastern Point, Gloucester, MA	2017	2017-11-27	Fall	Restored 1	Transect 3	In Transition	2.3	D	15
Eastern Point, Gloucester, MA	2017	2017-11-27	Fall	Restored 1	Transect 3	No Phragmites	3.3	S	20
Eastern Point, Gloucester, MA	2017	2017-11-27	Fall	Restored 1	Transect 3	No Phragmites	3.3	M	30
Eastern Point, Gloucester, MA	2017	2017-11-27	Fall	Restored 1	Transect 3	No Phragmites	3.3	D	28
Eastern Point, Gloucester, MA	2017	2017-11-27	Fall	Restored 1	Transect 3	No Phragmites	5.3	S	19
Eastern Point, Gloucester, MA	2017	2017-11-27	Fall	Restored 1	Transect 3	No Phragmites	5.3	M	29	d=missing
Eastern Point, Gloucester, MA	2018	2018-05-10	Spring	Restored 1	Transect 1	In Phragmites	1.1	S	13
Eastern Point, Gloucester, MA	2018	2018-05-10	Spring	Restored 1	Transect 1	In Phragmites	1.1	M	14	d=missing
Eastern Point, Gloucester, MA	2018	2018-05-10	Spring	Restored 1	Transect 1	In Transition	2.1	S	19
Eastern Point, Gloucester, MA	2018	2018-05-10	Spring	Restored 1	Transect 1	In Transition	2.1	M	19
Eastern Point, Gloucester, MA	2018	2018-05-10	Spring	Restored 1	Transect 1	In Transition	2.1	D	20
Eastern Point, Gloucester, MA	2018	2018-05-10	Spring	Restored 1	Transect 1	No Phragmites	3.1	S	21
Eastern Point, Gloucester, MA	2018	2018-05-10	Spring	Restored 1	Transect 1	No Phragmites	3.1	M	23
Eastern Point, Gloucester, MA	2018	2018-05-10	Spring	Restored 1	Transect 1	No Phragmites	3.1	D	26
Eastern Point, Gloucester, MA	2018	2018-05-10	Spring	Restored 1	Transect 2	In Phragmites	1.2	S	20
Eastern Point, Gloucester, MA	2018	2018-05-10	Spring	Restored 1	Transect 2	In Phragmites	1.2	M	16
Eastern Point, Gloucester, MA	2018	2018-05-10	Spring	Restored 1	Transect 2	In Phragmites	1.2	D	16
Eastern Point, Gloucester, MA	2018	2018-05-10	Spring	Restored 1	Transect 2	In Transition	2.2	S	20
Eastern Point, Gloucester, MA	2018	2018-05-10	Spring	Restored 1	Transect 2	In Transition	2.2	M	15
Eastern Point, Gloucester, MA	2018	2018-05-10	Spring	Restored 1	Transect 2	In Transition	2.2	D	15
Eastern Point, Gloucester, MA	2018	2018-05-10	Spring	Restored 1	Transect 2	No Phragmites	3.2	S	25
Eastern Point, Gloucester, MA	2018	2018-05-10	Spring	Restored 1	Transect 2	No Phragmites	3.2	M	30
Eastern Point, Gloucester, MA	2018	2018-05-10	Spring	Restored 1	Transect 2	No Phragmites	3.2	D	20
Eastern Point, Gloucester, MA	2018	2018-05-17	Spring	Restored 1	Transect 1	In Phragmites	1.1	S	15
Eastern Point, Gloucester, MA	2018	2018-05-17	Spring	Restored 1	Transect 1	In Phragmites	1.1	M	19
Eastern Point, Gloucester, MA	2018	2018-05-17	Spring	Restored 1	Transect 1	In Phragmites	1.1	D	23
Eastern Point, Gloucester, MA	2018	2018-05-17	Spring	Restored 1	Transect 1	In Transition	2.1	S	19
Eastern Point, Gloucester, MA	2018	2018-05-17	Spring	Restored 1	Transect 1	In Transition	2.1	M	20
Eastern Point, Gloucester, MA	2018	2018-05-17	Spring	Restored 1	Transect 1	In Transition	2.1	D	23
Eastern Point, Gloucester, MA	2018	2018-05-17	Spring	Restored 1	Transect 1	No Phragmites	3.1	S	25
Eastern Point, Gloucester, MA	2018	2018-05-17	Spring	Restored 1	Transect 1	No Phragmites	3.1	M	25
Eastern Point, Gloucester, MA	2018	2018-05-17	Spring	Restored 1	Transect 1	No Phragmites	3.1	D	25
Eastern Point, Gloucester, MA	2018	2018-05-17	Spring	Restored 1	Transect 2	In Phragmites	1.2	S	17
Eastern Point, Gloucester, MA	2018	2018-05-17	Spring	Restored 1	Transect 2	In Phragmites	1.2	M	16
Eastern Point, Gloucester, MA	2018	2018-05-17	Spring	Restored 1	Transect 2	In Phragmites	1.2	D	10
Eastern Point, Gloucester, MA	2018	2018-05-24	Spring	Restored 1	Transect 1	In Phragmites	1.1	S	15
Eastern Point, Gloucester, MA	2018	2018-05-24	Spring	Restored 1	Transect 1	In Phragmites	1.1	M	18
Eastern Point, Gloucester, MA	2018	2018-05-24	Spring	Restored 1	Transect 1	In Phragmites	1.1	D	20
Eastern Point, Gloucester, MA	2018	2018-05-24	Spring	Restored 1	Transect 1	In Transition	2.1	S	20
Eastern Point, Gloucester, MA	2018	2018-05-24	Spring	Restored 1	Transect 1	In Transition	2.1	M	20
Eastern Point, Gloucester, MA	2018	2018-05-24	Spring	Restored 1	Transect 1	In Transition	2.1	D	25
Eastern Point, Gloucester, MA	2018	2018-05-24	Spring	Restored 1	Transect 1	No Phragmites	3.1	S	25
Eastern Point, Gloucester, MA	2018	2018-05-24	Spring	Restored 1	Transect 1	No Phragmites	3.1	M	28
Eastern Point, Gloucester, MA	2018	2018-05-24	Spring	Restored 1	Transect 1	No Phragmites	3.1	D	27
Eastern Point, Gloucester, MA	2018	2018-05-24	Spring	Restored 1	Transect 2	In Phragmites	1.2	S	15
Eastern Point, Gloucester, MA	2018	2018-05-24	Spring	Restored 1	Transect 2	In Phragmites	1.2	M	15
Eastern Point, Gloucester, MA	2018	2018-05-24	Spring	Restored 1	Transect 2	In Phragmites	1.2	D	10
Eastern Point, Gloucester, MA	2018	2018-05-24	Spring	Restored 1	Transect 2	In Transition	2.2	S	20
Eastern Point, Gloucester, MA	2018	2018-05-24	Spring	Restored 1	Transect 2	In Transition	2.2	M	15
Eastern Point, Gloucester, MA	2018	2018-05-24	Spring	Restored 1	Transect 2	In Transition	2.2	D	15
Eastern Point, Gloucester, MA	2018	2018-05-24	Spring	Restored 1	Transect 2	No Phragmites	3.2	S	20.5
Eastern Point, Gloucester, MA	2018	2018-05-24	Spring	Restored 1	Transect 2	No Phragmites	3.2	M	20
Eastern Point, Gloucester, MA	2018	2018-05-24	Spring	Restored 1	Transect 2	No Phragmites	3.2	D	10
Eastern Point, Gloucester, MA	2018	2018-05-25	Spring	Restored 1	Transect 1	In Phragmites	1.1	M	12	S=Mud
Eastern Point, Gloucester, MA	2018	2018-05-25	Spring	Restored 1	Transect 1	In Phragmites	1.1	D	19
Eastern Point, Gloucester, MA	2018	2018-05-25	Spring	Restored 1	Transect 1	In Transition	2.1	S	15
Eastern Point, Gloucester, MA	2018	2018-05-25	Spring	Restored 1	Transect 1	In Transition	2.1	M	17
Eastern Point, Gloucester, MA	2018	2018-05-25	Spring	Restored 1	Transect 1	In Transition	2.1	D	20
Eastern Point, Gloucester, MA	2018	2018-05-25	Spring	Restored 1	Transect 1	No Phragmites	3.1	S	20
Eastern Point, Gloucester, MA	2018	2018-05-25	Spring	Restored 1	Transect 1	No Phragmites	3.1	M	20
Eastern Point, Gloucester, MA	2018	2018-05-25	Spring	Restored 1	Transect 1	No Phragmites	3.1	D	20
Eastern Point, Gloucester, MA	2018	2018-05-25	Spring	Restored 1	Transect 2	In Phragmites	1.2	S	10
Eastern Point, Gloucester, MA	2018	2018-05-25	Spring	Restored 1	Transect 2	In Phragmites	1.2	M	10
Eastern Point, Gloucester, MA	2018	2018-05-25	Spring	Restored 1	Transect 2	In Phragmites	1.2	D	2
Eastern Point, Gloucester, MA	2018	2018-05-25	Spring	Restored 1	Transect 2	In Transition	2.2	S	16
Eastern Point, Gloucester, MA	2018	2018-05-25	Spring	Restored 1	Transect 2	In Transition	2.2	M	10
Eastern Point, Gloucester, MA	2018	2018-05-25	Spring	Restored 1	Transect 2	In Transition	2.2	D	11
Eastern Point, Gloucester, MA	2018	2018-05-25	Spring	Restored 1	Transect 2	No Phragmites	3.2	S	16
Eastern Point, Gloucester, MA	2018	2018-05-25	Spring	Restored 1	Transect 2	No Phragmites	3.2	M	9
Eastern Point, Gloucester, MA	2018	2018-05-25	Spring	Restored 1	Transect 2	No Phragmites	3.2	D	10
Eastern Point, Gloucester, MA	2018	2018-10-19	Fall	Restored 1	Transect 1	In Phragmites	1.1	S	30
Eastern Point, Gloucester, MA	2018	2018-10-19	Fall	Restored 1	Transect 1	In Phragmites	1.1	M	20
Eastern Point, Gloucester, MA	2018	2018-10-19	Fall	Restored 1	Transect 1	In Phragmites	1.1	D	20
Eastern Point, Gloucester, MA	2018	2018-10-19	Fall	Restored 1	Transect 1	In Transition	2.1	S	29
Eastern Point, Gloucester, MA	2018	2018-10-19	Fall	Restored 1	Transect 1	In Transition	2.1	M	24
Eastern Point, Gloucester, MA	2018	2018-10-19	Fall	Restored 1	Transect 1	In Transition	2.1	D	23
Eastern Point, Gloucester, MA	2018	2018-10-19	Fall	Restored 1	Transect 1	No Phragmites	3.1	S	30
Eastern Point, Gloucester, MA	2018	2018-10-19	Fall	Restored 1	Transect 1	No Phragmites	3.1	M	30
Eastern Point, Gloucester, MA	2018	2018-10-19	Fall	Restored 1	Transect 1	No Phragmites	3.1	D	26
Eastern Point, Gloucester, MA	2018	2018-10-19	Fall	Restored 1	Transect 2	In Phragmites	1.2	S	22
Eastern Point, Gloucester, MA	2018	2018-10-19	Fall	Restored 1	Transect 2	In Phragmites	1.2	M	25
Eastern Point, Gloucester, MA	2018	2018-10-19	Fall	Restored 1	Transect 2	In Phragmites	1.2	D	13
Eastern Point, Gloucester, MA	2018	2018-10-19	Fall	Restored 1	Transect 2	In Transition	2.2	S	26
Eastern Point, Gloucester, MA	2018	2018-10-19	Fall	Restored 1	Transect 2	In Transition	2.2	M	14
Eastern Point, Gloucester, MA	2018	2018-10-19	Fall	Restored 1	Transect 2	In Transition	2.2	D	15
Eastern Point, Gloucester, MA	2018	2018-10-19	Fall	Restored 1	Transect 2	No Phragmites	3.2	S	19
Eastern Point, Gloucester, MA	2018	2018-10-19	Fall	Restored 1	Transect 2	No Phragmites	3.2	M	18
Eastern Point, Gloucester, MA	2018	2018-10-19	Fall	Restored 1	Transect 2	No Phragmites	3.2	D	16
Eastern Point, Gloucester, MA	2018	2018-10-19	Fall	Restored 1	Transect 3	In Cattail	1.3	S	6
Eastern Point, Gloucester, MA	2018	2018-10-19	Fall	Restored 1	Transect 3	In Cattail	1.3	M	5
Eastern Point, Gloucester, MA	2018	2018-10-19	Fall	Restored 1	Transect 3	In Cattail	1.3	D	4
Eastern Point, Gloucester, MA	2018	2018-10-19	Fall	Restored 1	Transect 3	In Transition	2.3	S	16
Eastern Point, Gloucester, MA	2018	2018-10-19	Fall	Restored 1	Transect 3	In Transition	2.3	M	15
Eastern Point, Gloucester, MA	2018	2018-10-19	Fall	Restored 1	Transect 3	In Transition	2.3	D	11
Eastern Point, Gloucester, MA	2018	2018-10-19	Fall	Restored 1	Transect 3	No Phragmites	3.3	S	22
Eastern Point, Gloucester, MA	2018	2018-10-19	Fall	Restored 1	Transect 3	No Phragmites	3.3	M	26
Eastern Point, Gloucester, MA	2018	2018-10-19	Fall	Restored 1	Transect 3	No Phragmites	3.3	D	26
Eastern Point, Gloucester, MA	2018	2018-10-19	Fall	Restored 1	Transect 3	No Phragmites	5.3	S	21
Eastern Point, Gloucester, MA	2018	2018-10-19	Fall	Restored 1	Transect 3	No Phragmites	5.3	M	27

## Sheet: Ipswich_Cedar
Salinity, Cedar Point
Site	Treatment	Year	Date	Season	Transect #	Transect	Station	Depth	Salinity	Notes
Cedar Point, Ipswich, MA	Restricted	1999	1999-11-05	Fall	1	1_Phragmites	1.1	S	9					Shallow	Medium	Deep
Cedar Point, Ipswich, MA	Restricted	1999	11/5/99	Fall	1	1_Phragmites	1.1	M	10				Restricted	11.8	12.8	13.4
Cedar Point, Ipswich, MA	Restricted	1999	1999-11-05	Fall	1	1_Phragmites	1.1	D	10				Restored	11.6667	11.2903	8.76812			Ipswich_Cedar	Standard Error
Cedar Point, Ipswich, MA	Restricted	1999	1999-11-05	Fall	1	2_Transition	2.1	S	15									1999	12.6667	0.753826	12.6 ± 0.75
Cedar Point, Ipswich, MA	Restricted	1999	1999-11-05	Fall	1	2_Transition	2.1	M	11									2000	10.08	1.43285	10 ± 1.43
Cedar Point, Ipswich, MA	Restricted	1999	11/5/99	Fall	1	2_Transition	2.1	D	12									2001	5.17647	2.05304	5.1 ± 2.05
Cedar Point, Ipswich, MA	Restricted	1999	11/5/99	Fall	1	3_No_Phragmites	3.1	S	14									2002	No Data	No Data	No Data
Cedar Point, Ipswich, MA	Restricted	1999	1999-11-05	Fall	1	3_No_Phragmites	3.1	M	16									2003	No Data	No Data	No Data
Cedar Point, Ipswich, MA	Restricted	1999	1999-11-05	Fall	1	3_No_Phragmites	3.1	D	11									2004	7.32353	0.675152	7.3 ± 0.67
Cedar Point, Ipswich, MA	Restricted	1999	1999-11-05	Fall	1	2_Transition	4.1	S	11				Restricted	12.6667	0.753826	12.6 ± 0.75		2005	11	4	11 ± 4
Cedar Point, Ipswich, MA	Restricted	1999	11/5/99	Fall	1	2_Transition	4.1	M	13				Restored 1	9.82609	0.634293	9.8 ± 0.63		2006	8.55556	1.28649	8.5 ± 1.28
Cedar Point, Ipswich, MA	Restricted	1999	1999-11-05	Fall	1	2_Transition	4.1	D	14									2007	6.92308	0.683707	6.9 ± 0.68
Cedar Point, Ipswich, MA	Restricted	1999	11/5/99	Fall	1	3_No_Phragmites	5.1	S	10									2008	6.5	0.810305	6.5 ± 0.81
Cedar Point, Ipswich, MA	Restricted	1999	1999-11-05	Fall	1	3_No_Phragmites	5.1	M	14									2009	7.5	1.27098	7.5 ± 1.27
Cedar Point, Ipswich, MA	Restricted	1999	11/5/99	Fall	1	3_No_Phragmites	5.1	D	20									2010	14.9286	1.01345	14.9 ± 1.01
Cedar Point, Ipswich, MA	Restored 1	2000	5/18/00	Spring	1	1_Phragmites	1.1	M	3	s=dry								2011	No Data	No Data	No Data
Cedar Point, Ipswich, MA	Restored 1	2000	5/18/00	Spring	1	1_Phragmites	1.1	D	4									2012	15.6875	1.32199	15.6 ± 1.32
Cedar Point, Ipswich, MA	Restored 1	2000	5/18/00	Spring	1	2_Transition	2.1	M	1	s=dry								2013	10.9286	1.43529	10.9 ± 1.43
Cedar Point, Ipswich, MA	Restored 1	2000	5/18/00	Spring	1	2_Transition	2.1	D	4									2014	11.2	4.23556	11.2 ± 4.23
Cedar Point, Ipswich, MA	Restored 1	2000	5/18/00	Spring	1	3_No_Phragmites	3.1	D	2									2015	9.9	1.44875	9.9 ± 1.44
Cedar Point, Ipswich, MA	Restored 1	2000	5/18/00	Spring	1	2_Transition	4.1	D	16									2016	6.875	1.23111	6.8 ± 1.23
Cedar Point, Ipswich, MA	Restored 1	2000	5/18/00	Spring	1	3_No_Phragmites	5.1	M	20	s=dry								2017	10.9286	1.4543	10.9 ± 1.45
Cedar Point, Ipswich, MA	Restored 1	2000	5/18/00	Spring	1	3_No_Phragmites	5.1	D	10									2018	15.1429	1.533	15.1 ± 1.53
Cedar Point, Ipswich, MA	Restored 1	2000	5/30/00	Spring	1	1_Phragmites	1.1	M	5	s=dry									10.0774	1.56705	10 ± 1.56
Cedar Point, Ipswich, MA	Restored 1	2000	5/30/00	Spring	1	1_Phragmites	1.1	D	5									pre	12.6667	0.753826	12.6 ± 0.75
Cedar Point, Ipswich, MA	Restored 1	2000	5/30/00	Spring	1	2_Transition	2.1	D	5	s,m=dry								post	9.90465	1.63021	9.9 ± 1.63
Cedar Point, Ipswich, MA	Restored 1	2000	5/30/00	Spring	1	3_No_Phragmites	3.1	D	3	s,m=dry
Cedar Point, Ipswich, MA	Restored 1	2000	5/30/00	Spring	1	2_Transition	4.1	S	15	m,d=dry
Cedar Point, Ipswich, MA	Restored 1	2000	5/30/00	Spring	1	3_No_Phragmites	5.1	D	15	s,m=dry
Cedar Point, Ipswich, MA	Restored 1	2000	10/11/00	Fall	1	1_Phragmites	1.1	S	10	m=dry
Cedar Point, Ipswich, MA	Restored 1	2000	10/11/00	Fall	1	1_Phragmites	1.1	D	9
Cedar Point, Ipswich, MA	Restored 1	2000	10/11/00	Fall	1	2_Transition	2.1	D	9	s,m=dry
Cedar Point, Ipswich, MA	Restored 1	2000	10/11/00	Fall	1	3_No_Phragmites	5.1	D	30
Cedar Point, Ipswich, MA	Restored 1	2000	11/7/00	Fall	1	1_Phragmites	1.1	S	14	s,m,d,a=dry
Cedar Point, Ipswich, MA	Restored 1	2000	11/7/00	Fall	1	1_Phragmites	1.1	M	8
Cedar Point, Ipswich, MA	Restored 1	2000	11/7/00	Fall	1	1_Phragmites	1.1	D	8
Cedar Point, Ipswich, MA	Restored 1	2000	11/7/00	Fall	1	2_Transition	2.1	D	9
Cedar Point, Ipswich, MA	Restored 1	2000	11/7/00	Fall	1	3_No_Phragmites	3.1	D	12
Cedar Point, Ipswich, MA	Restored 1	2000	11/7/00	Fall	1	2_Transition	4.1	D	10
Cedar Point, Ipswich, MA	Restored 1	2000	11/7/00	Fall	1	3_No_Phragmites	5.1	D	25
Cedar Point, Ipswich, MA	Restored 1	2001	2001-07-27	Summer	1	3_No_Phragmites	5.1	M	23
Cedar Point, Ipswich, MA	Restored 1	2001	2001-05-09	Spring	1	1_Phragmites	1.1	S	0
Cedar Point, Ipswich, MA	Restored 1	2001	2001-05-09	Spring	1	1_Phragmites	1.1	M	0
Cedar Point, Ipswich, MA	Restored 1	2001	2001-05-09	Spring	1	1_Phragmites	1.1	D	0
Cedar Point, Ipswich, MA	Restored 1	2001	2001-05-09	Spring	1	2_Transition	2.1	S	0
Cedar Point, Ipswich, MA	Restored 1	2001	2001-05-09	Spring	1	2_Transition	2.1	M	0
Cedar Point, Ipswich, MA	Restored 1	2001	2001-05-09	Spring	1	2_Transition	2.1	D	1
Cedar Point, Ipswich, MA	Restored 1	2001	2001-05-09	Spring	1	3_No_Phragmites	3.1	D	0
Cedar Point, Ipswich, MA	Restored 1	2001	2001-05-09	Spring	1	2_Transition	4.1	D	1
Cedar Point, Ipswich, MA	Restored 1	2001	2001-05-09	Spring	1	3_No_Phragmites	5.1	S	19
Cedar Point, Ipswich, MA	Restored 1	2001	2001-05-09	Spring	1	3_No_Phragmites	5.1	M	13
Cedar Point, Ipswich, MA	Restored 1	2001	2001-05-09	Spring	1	3_No_Phragmites	5.1	D	21
Cedar Point, Ipswich, MA	Restored 1	2001	2001-05-10	Spring	1	1_Phragmites	1.1	D	0
Cedar Point, Ipswich, MA	Restored 1	2001	2001-05-10	Spring	1	2_Transition	2.1	D	0
Cedar Point, Ipswich, MA	Restored 1	2001	2001-05-10	Spring	1	3_No_Phragmites	3.1	D	0
Cedar Point, Ipswich, MA	Restored 1	2001	2001-05-10	Spring	1	2_Transition	4.1	D	0
Cedar Point, Ipswich, MA	Restored 1	2001	2001-05-10	Spring	1	3_No_Phragmites	5.1	D	10
Cedar Point, Ipswich, MA	Reference	2004	2004-04-22	Spring	0	1_Phragmites	1.0	S	10
Cedar Point, Ipswich, MA	Reference	2004	2004-04-22	Spring	0	1_Phragmites	1.0	M	10
Cedar Point, Ipswich, MA	Reference	2004	2004-04-22	Spring	0	1_Phragmites	1.0	D	10
Cedar Point, Ipswich, MA	Reference	2004	2004-04-22	Spring	0	2_Transition	2.0	S	5	s,m=dry
Cedar Point, Ipswich, MA	Reference	2004	2004-04-22	Spring	0	2_Transition	2.0	M	6
Cedar Point, Ipswich, MA	Reference	2004	2004-04-22	Spring	0	2_Transition	2.0	D	7
Cedar Point, Ipswich, MA	Reference	2004	2004-04-22	Spring	0	3_No_Phragmites	3.0	S	5
Cedar Point, Ipswich, MA	Reference	2004	2004-04-22	Spring	0	3_No_Phragmites	3.0	M	5	s,m=dry
Cedar Point, Ipswich, MA	Reference	2004	2004-04-22	Spring	0	3_No_Phragmites	3.0	D	5
Cedar Point, Ipswich, MA	Reference	2004	2004-04-22	Spring	1	1_Phragmites	1.1	M	7
Cedar Point, Ipswich, MA	Reference	2004	2004-04-22	Spring	1	1_Phragmites	1.1	D	4
Cedar Point, Ipswich, MA	Reference	2004	2004-04-22	Spring	1	2_Transition	1.2	D	5
Cedar Point, Ipswich, MA	Reference	2004	2004-04-22	Spring	1	3_No_Phragmites	1.3	D	7
Cedar Point, Ipswich, MA	Reference	2004	2004-10-19	Fall	0	3_No_Phragmites	3.0	S	20
Cedar Point, Ipswich, MA	Reference	2004	2004-10-19	Fall	0	3_No_Phragmites	3.0	M	6
Cedar Point, Ipswich, MA	Reference	2004	2004-10-19	Fall	0	3_No_Phragmites	3.0	D	4	s,m=dry
Cedar Point, Ipswich, MA	Reference	2004	2004-10-20	Fall	0	1_Phragmites	1.0	S	10	s,m=dry
Cedar Point, Ipswich, MA	Reference	2004	2004-10-20	Fall	0	1_Phragmites	1.0	M	5
Cedar Point, Ipswich, MA	Reference	2004	2004-10-20	Fall	0	1_Phragmites	1.0	D	2
Cedar Point, Ipswich, MA	Reference	2004	2004-10-20	Fall	0	2_Transition	2.0	S	6
Cedar Point, Ipswich, MA	Reference	2004	2004-10-20	Fall	0	2_Transition	2.0	M	5
Cedar Point, Ipswich, MA	Reference	2004	2004-10-20	Fall	0	2_Transition	2.0	D	2
Cedar Point, Ipswich, MA	Reference	2004	2004-10-20	Fall	0	3_No_Phragmites	3.0	S	13
Cedar Point, Ipswich, MA	Reference	2004	2004-10-20	Fall	0	3_No_Phragmites	3.0	M	7
Cedar Point, Ipswich, MA	Reference	2004	2004-10-20	Fall	0	3_No_Phragmites	3.0	D	4	s,m=dry
Cedar Point, Ipswich, MA	Reference	2004	2004-10-20	Fall	1	1_Phragmites	1.1	S	13
Cedar Point, Ipswich, MA	Reference	2004	2004-10-20	Fall	1	1_Phragmites	1.1	M	12
Cedar Point, Ipswich, MA	Reference	2004	2004-10-20	Fall	1	1_Phragmites	1.1	D	6
Cedar Point, Ipswich, MA	Restored 1	2004	2004-10-20	Fall	1	2_Transition	2.1	S	0
Cedar Point, Ipswich, MA	Restored 1	2004	2004-10-20	Fall	1	2_Transition	2.1	M	12
Cedar Point, Ipswich, MA	Restored 1	2004	2004-10-20	Fall	1	2_Transition	2.1	D	12
Cedar Point, Ipswich, MA	Restored 1	2004	2004-10-20	Fall	2	1_Phragmites	1.2	M	7
Cedar Point, Ipswich, MA	Restored 1	2004	2004-10-20	Fall	2	1_Phragmites	1.2	D	8	s=dry
Cedar Point, Ipswich, MA	Restored 1	2004	2004-10-20	Fall	2	2_Transition	2.2	D	9	s,m=dry
Cedar Point, Ipswich, MA	Reference	2005	2005-10-05	Fall	0	1_Phragmites	1.0	S	25
Cedar Point, Ipswich, MA	Reference	2005	2005-10-05	Fall	0	1_Phragmites	1.0	D	0
Cedar Point, Ipswich, MA	Reference	2005	2005-10-05	Fall	0	2_Transition	2.1	D	10
Cedar Point, Ipswich, MA	Reference	2005	2005-10-05	Fall	0	3_No_Phragmites	3.1	M	10
Cedar Point, Ipswich, MA	Reference	2005	2005-10-05	Fall	0	3_No_Phragmites	3.1	D	10
Cedar Point, Ipswich, MA	Reference	2006	2006-10-23	Fall	0	1_Phragmites	1.0	S	7
Cedar Point, Ipswich, MA	Reference	2006	2006-10-23	Fall	0	1_Phragmites	1.0	M	4
Cedar Point, Ipswich, MA	Reference	2006	2006-10-23	Fall	0	1_Phragmites	1.0	D	2
Cedar Point, Ipswich, MA	Reference	2006	2006-10-23	Fall	0	2_Transition	2.0	S	5
Cedar Point, Ipswich, MA	Reference	2006	2006-10-23	Fall	0	2_Transition	2.0	M	4
Cedar Point, Ipswich, MA	Reference	2006	2006-10-23	Fall	0	2_Transition	2.0	D	4
Cedar Point, Ipswich, MA	Restored 1	2006	2006-10-23	Fall	1	3_No_Phragmites	3.0	S	14
Cedar Point, Ipswich, MA	Restored 1	2006	2006-10-23	Fall	1	3_No_Phragmites	3.0	M	9
Cedar Point, Ipswich, MA	Restored 1	2006	2006-10-23	Fall	1	3_No_Phragmites	3.0	D	7
Cedar Point, Ipswich, MA	Restored 1	2006	2006-10-23	Fall	1	1_Phragmites	1.1	S	21
Cedar Point, Ipswich, MA	Restored 1	2006	2006-10-23	Fall	1	1_Phragmites	1.1	M	13
Cedar Point, Ipswich, MA	Restored 1	2006	2006-10-23	Fall	1	1_Phragmites	1.1	D	4
Cedar Point, Ipswich, MA	Restored 1	2006	2006-10-23	Fall	2	2_Transition	2.1	M	10
Cedar Point, Ipswich, MA	Restored 1	2006	2006-10-23	Fall	2	2_Transition	2.1	D	5
Cedar Point, Ipswich, MA	Restored 1	2006	2006-10-23	Fall	2	3_No_Phragmites	3.1	M	12
Cedar Point, Ipswich, MA	Restored 1	2006	2006-10-23	Fall	2	3_No_Phragmites	3.1	D	4
Cedar Point, Ipswich, MA	Restored 1	2006	2006-10-23	Fall	1	2_Transition	4.1	M	10
Cedar Point, Ipswich, MA	Restored 1	2006	2006-10-23	Fall	1	2_Transition	4.1	D	19
Cedar Point, Ipswich, MA	Restored 1	2007	2007-11-19	Fall	1	3_No_Phragmites	3.1	D	8
Cedar Point, Ipswich, MA	Restored 1	2007	2007-11-19	Fall	2	1_Phragmites	1.2	M	8
Cedar Point, Ipswich, MA	Restored 1	2007	2007-11-19	Fall	2	1_Phragmites	1.2	D	5
Cedar Point, Ipswich, MA	Restored 1	2007	2007-11-19	Fall	2	2_Transition	2.2	D	7
Cedar Point, Ipswich, MA	Restored 1	2007	2007-11-19	Fall	0	1_Phragmites	1.0	S	3
Cedar Point, Ipswich, MA	Restored 1	2007	2007-11-19	Fall	0	1_Phragmites	1.0	M	10
Cedar Point, Ipswich, MA	Restored 1	2007	2007-11-19	Fall	0	1_Phragmites	1.0	D	6
Cedar Point, Ipswich, MA	Restored 1	2007	2007-11-19	Fall	0	2_Transition	2.0	S	8
Cedar Point, Ipswich, MA	Restored 1	2007	2007-11-19	Fall	0	2_Transition	2.0	M	5
Cedar Point, Ipswich, MA	Restored 1	2007	2007-11-19	Fall	0	2_Transition	2.0	D	4
Cedar Point, Ipswich, MA	Restored 1	2007	2007-11-19	Fall	0	1_Phragmites	3.1	S	6
Cedar Point, Ipswich, MA	Restored 1	2007	2007-11-19	Fall	0	3_No_Phragmites	3.1	M	8
Cedar Point, Ipswich, MA	Restored 1	2007	2007-11-19	Fall	0	3_No_Phragmites	3.1	D	12
Cedar Point, Ipswich, MA	Restored 1	2008	2008-11-03	Fall	1	2_Transition	1.1	M	11
Cedar Point, Ipswich, MA	Restored 1	2008	2008-11-03	Fall	1	2_Transition	1.1	D	5
Cedar Point, Ipswich, MA	Restored 1	2008	2008-11-03	Fall	1	2_Transition	2.1	D	8
Cedar Point, Ipswich, MA	Restored 1	2008	2008-11-03	Fall	1	3_No_Phragmites	3.1	D	10
Cedar Point, Ipswich, MA	Restored 1	2008	2008-11-03	Fall	1	2_Transition	4.1	D	10
Cedar Point, Ipswich, MA	Reference	2008	2008-11-03	Fall	0	1_Phragmites	1.0	S	6
Cedar Point, Ipswich, MA	Reference	2008	2008-11-03	Fall	0	1_Phragmites	1.0	M	3
Cedar Point, Ipswich, MA	Reference	2008	2008-11-03	Fall	0	1_Phragmites	1.0	D	2
Cedar Point, Ipswich, MA	Reference	2008	2008-11-03	Fall	0	2_Transition	2.0	S	5
Cedar Point, Ipswich, MA	Reference	2008	2008-11-03	Fall	0	2_Transition	2.0	M	3
Cedar Point, Ipswich, MA	Reference	2008	2008-11-03	Fall	0	2_Transition	2.0	D	5
Cedar Point, Ipswich, MA	Reference	2008	2008-11-03	Fall	0	1_Phragmites	3.1	S	11		Check
Cedar Point, Ipswich, MA	Reference	2008	2008-11-03	Fall	0	3_No_Phragmites	3.1	M	6
Cedar Point, Ipswich, MA	Reference	2008	2008-11-03	Fall	0	3_No_Phragmites	3.1	D	6
Cedar Point, Ipswich, MA	Reference	2009	2009-09-10	Fall	0	1_Phragmites	1.0	S	12
Cedar Point, Ipswich, MA	Reference	2009	2009-09-10	Fall	0	1_Phragmites	1.0	M	5
Cedar Point, Ipswich, MA	Reference	2009	2009-09-10	Fall	0	1_Phragmites	1.0	D	5
Cedar Point, Ipswich, MA	Reference	2009	2009-09-10	Fall	0	2_Transition	2.0	S	10.5
Cedar Point, Ipswich, MA	Reference	2009	2009-09-10	Fall	0	2_Transition	2.0	M	3
Cedar Point, Ipswich, MA	Reference	2009	2009-09-10	Fall	0	2_Transition	2.0	D	15
Cedar Point, Ipswich, MA	Reference	2009	2009-09-10	Fall	0	3_No_Phragmites	3.0	S	7
Cedar Point, Ipswich, MA	Reference	2009	2009-09-10	Fall	0	3_No_Phragmites	3.0	M	4
Cedar Point, Ipswich, MA	Reference	2009	2009-09-10	Fall	0	3_No_Phragmites	3.0	D	16
Cedar Point, Ipswich, MA	Restored 1	2009	2009-09-10	Fall	1	1_Phragmites	1.1	M	9	s=dry
Cedar Point, Ipswich, MA	Restored 1	2009	2009-09-10	Fall	1	1_Phragmites	1.1	D	3
Cedar Point, Ipswich, MA	Restored 1	2009	2009-09-10	Fall	1	2_Transition	2.1	D	3	s,m=dry
Cedar Point, Ipswich, MA	Restored 1	2009	2009-09-10	Fall	1	3_No_Phragmites	3.1	D	5	s,m=dry
Cedar Point, Ipswich, MA	Reference	2010	2010-10-25	Fall	0	1_Phragmites	1	S	12
Cedar Point, Ipswich, MA	Reference	2010	2010-10-25	Fall	0	1_Phragmites	1	M	9
Cedar Point, Ipswich, MA	Reference	2010	2010-10-25	Fall	0	1_Phragmites	1	D	20
Cedar Point, Ipswich, MA	Reference	2010	2010-10-25	Fall	0	2_Transition	2	S	15
Cedar Point, Ipswich, MA	Reference	2010	2010-10-25	Fall	0	2_Transition	2	M	14
Cedar Point, Ipswich, MA	Reference	2010	2010-10-25	Fall	0	2_Transition	2	D	13
Cedar Point, Ipswich, MA	Reference	2010	2010-10-25	Fall	0	3_No_Phragmites	3	S	12
Cedar Point, Ipswich, MA	Reference	2010	2010-10-25	Fall	0	3_No_Phragmites	3	M	18
Cedar Point, Ipswich, MA	Reference	2010	2010-10-25	Fall	0	3_No_Phragmites	3	D	17
Cedar Point, Ipswich, MA	Restored 1	2010	2010-10-25	Fall	1	1_Phragmites	1.1	M	21	s=dry
Cedar Point, Ipswich, MA	Restored 1	2010	2010-10-25	Fall	1	1_Phragmites	1.1	D	10
Cedar Point, Ipswich, MA	Restored 1	2010	2010-10-25	Fall	1	2_Transition	2.1	D	15	s,m=dry
Cedar Point, Ipswich, MA	Restored 1	2010	2010-10-25	Fall	1	3_No_Phragmites	3.1	D	13	s,m=dry
Cedar Point, Ipswich, MA	Restored 1	2010	2010-10-25	Fall	1	2_Transition	4.1	D	20	s,m=dry
Cedar Point, Ipswich, MA	Reference	2012	2012-11-06	Fall	0	1_Phragmites	1.0	S	12
Cedar Point, Ipswich, MA	Reference	2012	2012-11-06	Fall	0	1_Phragmites	1.0	M	11
Cedar Point, Ipswich, MA	Reference	2012	2012-11-06	Fall	0	1_Phragmites	1.0	D	20
Cedar Point, Ipswich, MA	Reference	2012	2012-11-06	Fall	0	2_Transition	2.0	S	12
Cedar Point, Ipswich, MA	Reference	2012	2012-11-06	Fall	0	2_Transition	2.0	M	6
Cedar Point, Ipswich, MA	Reference	2012	2012-11-06	Fall	0	2_Transition	2.0	D	21	cap off
Cedar Point, Ipswich, MA	Reference	2012	2012-11-06	Fall	0	3_No_Phragmites	3.0	S	12
Cedar Point, Ipswich, MA	Reference	2012	2012-11-06	Fall	0	3_No_Phragmites	3.0	M	10
Cedar Point, Ipswich, MA	Reference	2012	2012-11-06	Fall	0	3_No_Phragmites	3.0	D	23
Cedar Point, Ipswich, MA	Restored 1	2012	2012-11-06	Fall	1	2_Transition	2.1	M	25
Cedar Point, Ipswich, MA	Restored 1	2012	2012-11-06	Fall	1	2_Transition	2.1	D	16
Cedar Point, Ipswich, MA	Restored 1	2012	2012-11-06	Fall	1	3_No_Phragmites	3.1	D	19	s,m=dry
Cedar Point, Ipswich, MA	Restored 1	2012	2012-11-06	Fall	2	1_Phragmites	1.2	S	16
Cedar Point, Ipswich, MA	Restored 1	2012	2012-11-06	Fall	2	1_Phragmites	1.2	M	16
Cedar Point, Ipswich, MA	Restored 1	2012	2012-11-06	Fall	2	1_Phragmites	1.2	D	12
Cedar Point, Ipswich, MA	Restored 1	2012	2012-11-06	Fall	2	2_Transition	2.2	M	20	s=dry
Cedar Point, Ipswich, MA	Restored 1	2013	2013-09-27	Fall	2	2_Transition	2.2	D	15
Cedar Point, Ipswich, MA	Reference	2013	2013-09-27	Fall	0	1_Phragmites	1.0	S	20
Cedar Point, Ipswich, MA	Reference	2013	2013-09-27	Fall	0	1_Phragmites	1.0	M	12
Cedar Point, Ipswich, MA	Reference	2013	2013-09-27	Fall	0	1_Phragmites	1.0	D	6	cap off
Cedar Point, Ipswich, MA	Reference	2013	2013-09-27	Fall	0	2_Transition	2.0	S	7
Cedar Point, Ipswich, MA	Reference	2013	2013-09-27	Fall	0	2_Transition	2.0	M	6
Cedar Point, Ipswich, MA	Reference	2013	2013-09-27	Fall	0	2_Transition	2.0	D	9
Cedar Point, Ipswich, MA	Reference	2013	2013-09-27	Fall	0	3_No_Phragmites	3.0	S	18	cap off
Cedar Point, Ipswich, MA	Reference	2013	2013-09-27	Fall	0	3_No_Phragmites	3.0	M	6	cap off
Cedar Point, Ipswich, MA	Reference	2013	2013-09-27	Fall	0	3_No_Phragmites	3.0	D	11	cap off
Cedar Point, Ipswich, MA	Restored 1	2013	2013-09-27	Fall	1	1_Phragmites	1.1	D	4	s,m,=dry
Cedar Point, Ipswich, MA	Restored 1	2013	2013-09-27	Fall	1	2_Transition	2.1	D	7	m,d=dry
Cedar Point, Ipswich, MA	Restored 1	2013	2013-09-27	Fall	1	3_No_Phragmites	3.1	S	19	m=dry
Cedar Point, Ipswich, MA	Restored 1	2013	2013-09-27	Fall	1	3_No_Phragmites	3.1	D	13
Cedar Point, Ipswich, MA	Reference	2014	2014-09-29	Fall	0	1_Phragmites	1.0	D	4	cap off	s,m=dry
Cedar Point, Ipswich, MA	Reference	2014	2014-09-29	Fall	0	2_Transition	2.0	D	6		s,m=dry
Cedar Point, Ipswich, MA	Reference	2014	2014-09-29	Fall	0	3_No_Phragmites	3.0	D	27	cap off	s,m=dry
Cedar Point, Ipswich, MA	Restored 1	2014	2014-09-29	Fall	2	1_Phragmites	1.2	D	6	s,m=dry		all of Transect 1= dry
Cedar Point, Ipswich, MA	Restored 1	2014	2014-09-29	Fall	2	2_Transition	2.2	D	13	s,m=dry
Cedar Point, Ipswich, MA	Reference	2015	2015-10-23	Fall	0	1_Phragmites	1.0	S	21
Cedar Point, Ipswich, MA	Reference	2015	2015-10-23	Fall	0	1_Phragmites	1.0	M	10
Cedar Point, Ipswich, MA	Reference	2015	2015-10-23	Fall	0	1_Phragmites	1.0	D	5
Cedar Point, Ipswich, MA	Reference	2015	2015-10-23	Fall	0	2_Transition	2.0	S	12
Cedar Point, Ipswich, MA	Reference	2015	2015-10-23	Fall	0	2_Transition	2.0	M	7
Cedar Point, Ipswich, MA	Reference	2015	2015-10-23	Fall	0	2_Transition	2.0	D	5
Cedar Point, Ipswich, MA	Reference	2015	2015-10-23	Fall	0	3_No_Phragmites	3.0	S	10
Cedar Point, Ipswich, MA	Reference	2015	2015-10-23	Fall	0	3_No_Phragmites	3.0	M	8
Cedar Point, Ipswich, MA	Reference	2015	2015-10-23	Fall	0	3_No_Phragmites	3.0	D	10
Cedar Point, Ipswich, MA	Restored 1	2015	2015-10-23	Fall	1	2_Transition	2.1	D	11	Most upstream is dry
Cedar Point, Ipswich, MA	Reference	2016	2016-08-31	Fall	0	1_Phragmites	1.0	D	3	s,m=dry
Cedar Point, Ipswich, MA	Reference	2016	2016-08-31	Fall	0	2_Transition	2.0	M	6	s=dry
Cedar Point, Ipswich, MA	Reference	2016	2016-08-31	Fall	0	2_Transition	2.0	D	3
Cedar Point, Ipswich, MA	Reference	2016	2016-08-31	Fall	0	3_No_Phragmites	3.0	M	10	s=mud
Cedar Point, Ipswich, MA	Reference	2016	2016-08-31	Fall	0	3_No_Phragmites	3.0	D	10
Cedar Point, Ipswich, MA	Restored 1	2016	2016-08-31	Fall	1	1_Phragmites	1.1	D	3	s,m=dry
Cedar Point, Ipswich, MA	Restored 1	2016	2016-08-31	Fall	1	2_Transition	2.1	D	10	s,m=dry
Cedar Point, Ipswich, MA	Restored 1	2016	2016-08-31	Fall	1	3_No_Phragmites	3.1	D	10	s,m=dry
Cedar Point, Ipswich, MA	Reference	2017	2017-10-16	Fall	0	1_Phragmites	1.0	S	20
Cedar Point, Ipswich, MA	Reference	2017	2017-10-16	Fall	0	1_Phragmites	1	M	14
Cedar Point, Ipswich, MA	Reference	2017	2017-10-16	Fall	0	1_Phragmites	1	D	4
Cedar Point, Ipswich, MA	Reference	2017	2017-10-16	Fall	0	2_Transition	2	S	15
Cedar Point, Ipswich, MA	Reference	2017	2017-10-16	Fall	0	2_Transition	2.0	M	5
Cedar Point, Ipswich, MA	Reference	2017	2017-10-16	Fall	0	2_Transition	2.0	D	5
Cedar Point, Ipswich, MA	Reference	2017	2017-10-16	Fall	0	3_No_Phragmites	3.0	S	20
Cedar Point, Ipswich, MA	Reference	2017	2017-10-16	Fall	0	3_No_Phragmites	3.0	M	10
Cedar Point, Ipswich, MA	Reference	2017	2017-10-16	Fall	0	3_No_Phragmites	3	D	9
Cedar Point, Ipswich, MA	Restored 1	2017	2017-10-16	Fall	1	1_Phragmites	1.1	M	7	S=dry
Cedar Point, Ipswich, MA	Restored 1	2017	2017-10-16	Fall	1	1_Phragmites	1.1	D	5
Cedar Point, Ipswich, MA	Restored 1	2017	2017-10-16	Fall	1	2_Transition	2.1	M	15	S=dry
Cedar Point, Ipswich, MA	Restored 1	2017	2017-10-16	Fall	1	2_Transition	2.1	D	13
Cedar Point, Ipswich, MA	Restored 1	2017	2017-10-16	Fall	1	3_No_Phragmites	3.1	M	11	S=dry D=missing
Cedar Point, Ipswich, MA	Reference	2018	2018-09-24	Fall	0	1_Phragmites	1.0	S	20
Cedar Point, Ipswich, MA	Reference	2018	2018-09-24	Fall	0	1_Phragmites	1.0	M	11
Cedar Point, Ipswich, MA	Reference	2018	2018-09-24	Fall	0	1_Phragmites	1.0	D	11
Cedar Point, Ipswich, MA	Reference	2018	2018-09-24	Fall	0	2_Transition	2.0	S	15
Cedar Point, Ipswich, MA	Reference	2018	2018-09-24	Fall	0	2_Transition	2.0	M	10
Cedar Point, Ipswich, MA	Reference	2018	2018-09-24	Fall	0	2_Transition	2.0	D	9
Cedar Point, Ipswich, MA	Reference	2018	2018-09-24	Fall	0	3_No_Phragmites	3.0	S	16
Cedar Point, Ipswich, MA	Reference	2018	2018-09-24	Fall	0	3_No_Phragmites	3.0	M	11
Cedar Point, Ipswich, MA	Reference	2018	2018-09-24	Fall	0	3_No_Phragmites	3.0	D	14
Cedar Point, Ipswich, MA	Restored 1	2018	2018-09-24	Fall	1	2_Transition	2.1	S	30
Cedar Point, Ipswich, MA	Restored 1	2018	2018-09-24	Fall	1	2_Transition	2.1	M	22
Cedar Point, Ipswich, MA	Restored 1	2018	2018-09-24	Fall	1	2_Transition	2.1	D	16
Cedar Point, Ipswich, MA	Restored 1	2018	2018-09-24	Fall	1	3_No_Phragmites	3.1	M	16	S=dry
Cedar Point, Ipswich, MA	Restored 1	2018	2018-09-24	Fall	1	3_No_Phragmites	3.1	D	11

## Sheet: Ipswich_TownFarm
Treatment choices: Restored 1= Increased tidal flow, Restored 2= Fill removal/panne creation, Collapsed, Reference, Restricted, Filled										Restored spring 2005
Site	Year	Date	Season	Treatment	Location	Transec #	Transect	Station	Depth	Salinity	Comments
TownFarm, Ipswich, MA	1996	1996-10-23	Fall	Restricted	Upstream	Transect 1	1_Phragmites	1.1	S	19
TownFarm, Ipswich, MA	1996	1996-10-23	Fall	Restricted	Upstream	Transect 1	1_Phragmites	1.1	M	22
TownFarm, Ipswich, MA	1996	1996-10-23	Fall	Restricted	Upstream	Transect 1	1_Phragmites	1.1	D	21
TownFarm, Ipswich, MA	1996	1996-10-23	Fall	Restricted	Upstream	Transect 1	2_Transition	2.1	S	31
TownFarm, Ipswich, MA	1996	1996-10-23	Fall	Restricted	Upstream	Transect 1	2_Transition	2.1	M	30						Shallow	Medium	Deep
TownFarm, Ipswich, MA	1996	1996-10-23	Fall	Restricted	Upstream	Transect 1	2_Transition	2.1	D	24					Restricted	31.0482	29.3276	24.8391
TownFarm, Ipswich, MA	1996	1996-10-23	Fall	Restricted	Upstream	Transect 1	3_No_Phragmites	3.1	S	29					Restored	28.9219	27.1159	24.7862				Ipswich_TownFarm	Standard Error
TownFarm, Ipswich, MA	1996	1996-10-23	Fall	Restricted	Upstream	Transect 1	3_No_Phragmites	3.1	M	18.5											1996	23.8714	1.04808	23.8 ± 1.04
TownFarm, Ipswich, MA	1996	1996-10-23	Fall	Restricted	Upstream	Transect 1	3_No_Phragmites	3.1	D	8											1997	No Data	No Data	No Data
TownFarm, Ipswich, MA	1996	1996-10-23	Fall	Restricted	Upstream	Transect 1	2nd 2_Transition	4.1	S	32.5											1998	29.0154	0.968864	29 ± 0.96
TownFarm, Ipswich, MA	1996	1996-10-23	Fall	Restricted	Upstream	Transect 1	2nd 2_Transition	4.1	M	30						Avg Value					1999	33.6667	2.66845	33.6 ± 2.66
TownFarm, Ipswich, MA	1996	1996-10-23	Fall	Restricted	Upstream	Transect 1	3_No_Phragmites	5.1	S	26					Restricted	27.4837	0.512397	27.4 ± 0.51			2000	28.0857	1.28493	28 ± 1.28
TownFarm, Ipswich, MA	1996	1996-10-23	Fall	Restricted	Upstream	Transect 1	3_No_Phragmites	5.1	M	26					Restored 1	25.7098	0.363836	25.7 ± 0.36			2001	26.0889	1.30725	26 ± 1.3
TownFarm, Ipswich, MA	1996	1996-10-23	Fall	Restricted	Upstream	Transect 1	3_No_Phragmites	5.1	D	24											2002	29.25	0.967221	29.2 ± 0.96
TownFarm, Ipswich, MA	1996	1996-10-31	Fall	Restricted	Upstream	Transect 1	2_Transition	2.1	S	31											2003	30.7317	1.12674	30.7 ± 1.12
TownFarm, Ipswich, MA	1996	1996-10-31	Fall	Restricted	Upstream	Transect 1	2_Transition	2.1	M	20											2004	21.1714	1.12309	21.1 ± 1.12
TownFarm, Ipswich, MA	1996	1996-10-31	Fall	Restricted	Upstream	Transect 1	2_Transition	2.1	D	22											2005	24.3429	1.36645	24.3 ± 1.36
TownFarm, Ipswich, MA	1996	1996-10-31	Fall	Restricted	Upstream	Transect 1	3_No_Phragmites	3.1	S	27.5											2006	23.6316	1.01372	23.6 ± 1.01
TownFarm, Ipswich, MA	1996	1996-10-31	Fall	Restricted	Upstream	Transect 1	3_No_Phragmites	3.1	M	18											2007	24.5077	1.03824	24.5 ± 1.03
TownFarm, Ipswich, MA	1996	1996-10-31	Fall	Restricted	Upstream	Transect 1	3_No_Phragmites	3.1	D	8											2008	23.1081	1.16298	23.1 ± 1.16
TownFarm, Ipswich, MA	1996	1996-10-31	Fall	Restricted	Upstream	Transect 1	2nd 2_Transition	4.1	S	31											2009	23.3243	0.991748	23.3 ± 0.99
TownFarm, Ipswich, MA	1996	1996-10-31	Fall	Restricted	Upstream	Transect 1	2nd 2_Transition	4.1	M	25											2010	26.7206	0.962115	26.7 ± 0.96
TownFarm, Ipswich, MA	1996	1996-10-31	Fall	Restricted	Upstream	Transect 1	2nd 2_Transition	4.1	D	19											2011	25.5185	1.20229	25.5 ± 1.2
TownFarm, Ipswich, MA	1996	1996-10-31	Fall	Restricted	Upstream	Transect 1	3_No_Phragmites	5.1	S	26											2012	28.4722	1.49257	28.4 ± 1.49
TownFarm, Ipswich, MA	1996	1996-10-31	Fall	Restricted	Upstream	Transect 1	3_No_Phragmites	5.1	M	26											2013	25.7568	0.951848	25.7 ± 0.95
TownFarm, Ipswich, MA	1996	1996-10-31	Fall	Restricted	Upstream	Transect 1	3_No_Phragmites	5.1	D	24											2014	24.5385	0.731816	24.5 ± 0.73
TownFarm, Ipswich, MA	1996	1996-11-21	Fall	Restricted	Upstream	Transect 1	2_Transition	2.1	S	32											2015	25.8667
TownFarm, Ipswich, MA	1996	1996-11-21	Fall	Restricted	Upstream	Transect 1	2_Transition	2.1	M	27											2016	29.8462
TownFarm, Ipswich, MA	1996	1996-11-21	Fall	Restricted	Upstream	Transect 1	2_Transition	2.1	D	21											2017	27.3143
TownFarm, Ipswich, MA	1996	1996-11-21	Fall	Restricted	Upstream	Transect 1	3_No_Phragmites	3.1	S	27											2018	28.2121
TownFarm, Ipswich, MA	1996	1996-11-21	Fall	Restricted	Upstream	Transect 1	3_No_Phragmites	3.1	M	17												26.5019	1.18936	26.5 ± 1.18
TownFarm, Ipswich, MA	1996	1996-11-21	Fall	Restricted	Upstream	Transect 1	3_No_Phragmites	3.1	D	14											pre	27.7352	1.31183	27.7 ± 1.31
TownFarm, Ipswich, MA	1996	1996-11-21	Fall	Restricted	Upstream	Transect 1	2nd 2_Transition	4.1	S	30											post	25.909	1.06081	25.9 ± 1.06
TownFarm, Ipswich, MA	1996	1996-11-21	Fall	Restricted	Upstream	Transect 1	2nd 2_Transition	4.1	M	28
TownFarm, Ipswich, MA	1996	1996-11-21	Fall	Restricted	Upstream	Transect 1	2nd 2_Transition	4.1	D	21
TownFarm, Ipswich, MA	1998	1998-05-13	Spring	Restricted	Upstream	Transect 1	1_Phragmites	1.1	S	36
TownFarm, Ipswich, MA	1998	1998-05-13	Spring	Restricted	Upstream	Transect 1	1_Phragmites	1.1	M	34
TownFarm, Ipswich, MA	1998	1998-05-13	Spring	Restricted	Upstream	Transect 1	1_Phragmites	1.1	D	37
TownFarm, Ipswich, MA	1998	1998-05-13	Spring	Restricted	Upstream	Transect 1	2_Transition	2.1	S	29
TownFarm, Ipswich, MA	1998	1998-05-13	Spring	Restricted	Upstream	Transect 1	2_Transition	2.1	M	19
TownFarm, Ipswich, MA	1998	1998-05-13	Spring	Restricted	Upstream	Transect 1	2_Transition	2.1	D	9
TownFarm, Ipswich, MA	1998	1998-05-13	Spring	Restricted	Upstream	Transect 1	2nd 2_Transition	4.1	S	41
TownFarm, Ipswich, MA	1998	1998-05-13	Spring	Restricted	Upstream	Transect 1	2nd 2_Transition	4.1	D	22
TownFarm, Ipswich, MA	1998	1998-05-13	Spring	Restricted	Upstream	Transect 1	3_No_Phragmites	5.1	S	22
TownFarm, Ipswich, MA	1998	1998-05-13	Spring	Restricted	Upstream	Transect 1	3_No_Phragmites	5.1	M	26
TownFarm, Ipswich, MA	1998	1998-05-13	Spring	Restricted	Upstream	Transect 1	3_No_Phragmites	5.1	D	29
TownFarm, Ipswich, MA	1998	1998-05-26	Spring	Restricted	Upstream	Transect 1	1_Phragmites	1.1	S	35
TownFarm, Ipswich, MA	1998	1998-05-26	Spring	Restricted	Upstream	Transect 1	1_Phragmites	1.1	M	35
TownFarm, Ipswich, MA	1998	1998-05-26	Spring	Restricted	Upstream	Transect 1	1_Phragmites	1.1	D	27
TownFarm, Ipswich, MA	1998	1998-05-26	Spring	Restricted	Upstream	Transect 1	2_Transition	2.1	S	43
TownFarm, Ipswich, MA	1998	1998-05-26	Spring	Restricted	Upstream	Transect 1	2_Transition	2.1	M	38
TownFarm, Ipswich, MA	1998	1998-05-26	Spring	Restricted	Upstream	Transect 1	2_Transition	2.1	D	27
TownFarm, Ipswich, MA	1998	1998-05-26	Spring	Restricted	Upstream	Transect 1	3_No_Phragmites	3.1	S	30
TownFarm, Ipswich, MA	1998	1998-05-26	Spring	Restricted	Upstream	Transect 1	3_No_Phragmites	3.1	M	25
TownFarm, Ipswich, MA	1998	1998-05-26	Spring	Restricted	Upstream	Transect 1	3_No_Phragmites	3.1	D	9
TownFarm, Ipswich, MA	1998	1998-05-26	Spring	Restricted	Upstream	Transect 1	2nd 2_Transition	4.1	S	35
TownFarm, Ipswich, MA	1998	1998-05-26	Spring	Restricted	Upstream	Transect 1	2nd 2_Transition	4.1	M	35
TownFarm, Ipswich, MA	1998	1998-05-26	Spring	Restricted	Upstream	Transect 1	2nd 2_Transition	4.1	D	27
TownFarm, Ipswich, MA	1998	1998-05-26	Spring	Restricted	Upstream	Transect 1	3_No_Phragmites	5.1	S	26
TownFarm, Ipswich, MA	1998	1998-05-26	Spring	Restricted	Upstream	Transect 1	3_No_Phragmites	5.1	M	30
TownFarm, Ipswich, MA	1998	1998-05-26	Spring	Restricted	Upstream	Transect 1	3_No_Phragmites	5.1	D	30
TownFarm, Ipswich, MA	1998	1998-06-02	Spring	Restricted	Upstream	Transect 1	1_Phragmites	1.1	M	27
TownFarm, Ipswich, MA	1998	1998-06-02	Spring	Restricted	Upstream	Transect 1	1_Phragmites	1.1	D	30
TownFarm, Ipswich, MA	1998	1998-06-02	Spring	Restricted	Upstream	Transect 1	2_Transition	2.1	S	40
TownFarm, Ipswich, MA	1998	1998-06-02	Spring	Restricted	Upstream	Transect 1	2_Transition	2.1	M	38
TownFarm, Ipswich, MA	1998	1998-06-02	Spring	Restricted	Upstream	Transect 1	2_Transition	2.1	D	25
TownFarm, Ipswich, MA	1998	1998-06-02	Spring	Restricted	Upstream	Transect 1	3_No_Phragmites	3.1	S	31
TownFarm, Ipswich, MA	1998	1998-06-02	Spring	Restricted	Upstream	Transect 1	3_No_Phragmites	3.1	M	25
TownFarm, Ipswich, MA	1998	1998-06-02	Spring	Restricted	Upstream	Transect 1	3_No_Phragmites	3.1	D	10
TownFarm, Ipswich, MA	1998	1998-06-02	Spring	Restricted	Upstream	Transect 1	2nd 2_Transition	4.1	S	32
TownFarm, Ipswich, MA	1998	1998-06-02	Spring	Restricted	Upstream	Transect 1	2nd 2_Transition	4.1	M	35
TownFarm, Ipswich, MA	1998	1998-06-02	Spring	Restricted	Upstream	Transect 1	2nd 2_Transition	4.1	D	27
TownFarm, Ipswich, MA	1998	1998-06-02	Spring	Restricted	Upstream	Transect 1	3_No_Phragmites	5.1	S	26
TownFarm, Ipswich, MA	1998	1998-06-02	Spring	Restricted	Upstream	Transect 1	3_No_Phragmites	5.1	M	30
TownFarm, Ipswich, MA	1998	1998-06-09	Spring	Restricted	Upstream	Transect 1	1_Phragmites	1.1	D	26
TownFarm, Ipswich, MA	1998	1998-06-09	Spring	Restricted	Upstream	Transect 1	2_Transition	2.1	M	39
TownFarm, Ipswich, MA	1998	1998-06-09	Spring	Restricted	Upstream	Transect 1	2_Transition	2.1	D	27
TownFarm, Ipswich, MA	1998	1998-06-09	Spring	Restricted	Upstream	Transect 1	3_No_Phragmites	3.1	S	31
TownFarm, Ipswich, MA	1998	1998-06-09	Spring	Restricted	Upstream	Transect 1	3_No_Phragmites	3.1	M	26
TownFarm, Ipswich, MA	1998	1998-06-09	Spring	Restricted	Upstream	Transect 1	3_No_Phragmites	3.1	D	10
TownFarm, Ipswich, MA	1998	1998-06-09	Spring	Restricted	Upstream	Transect 1	2nd 2_Transition	4.1	M	35
TownFarm, Ipswich, MA	1998	1998-06-09	Spring	Restricted	Upstream	Transect 1	2nd 2_Transition	4.1	D	28
TownFarm, Ipswich, MA	1998	1998-06-09	Spring	Restricted	Upstream	Transect 1	3_No_Phragmites	5.1	S	26
TownFarm, Ipswich, MA	1998	1998-06-09	Spring	Restricted	Upstream	Transect 1	3_No_Phragmites	5.1	M	31
TownFarm, Ipswich, MA	1998	1998-06-09	Spring	Restricted	Upstream	Transect 1	3_No_Phragmites	5.1	D	27
TownFarm, Ipswich, MA	1998	1998-09-25	Fall	Restricted	Upstream	Transect 1	1_Phragmites	1.1	S	31
TownFarm, Ipswich, MA	1998	1998-09-25	Fall	Restricted	Upstream	Transect 1	1_Phragmites	1.1	M	26
TownFarm, Ipswich, MA	1998	1998-09-25	Fall	Restricted	Upstream	Transect 1	1_Phragmites	1.1	D	24
TownFarm, Ipswich, MA	1998	1998-09-25	Fall	Restricted	Upstream	Transect 1	2_Transition	2.1	S	39
TownFarm, Ipswich, MA	1998	1998-09-25	Fall	Restricted	Upstream	Transect 1	2_Transition	2.1	M	36
TownFarm, Ipswich, MA	1998	1998-09-25	Fall	Restricted	Upstream	Transect 1	2_Transition	2.1	D	25
TownFarm, Ipswich, MA	1998	1998-09-25	Fall	Restricted	Upstream	Transect 1	3_No_Phragmites	3.1	S	31
TownFarm, Ipswich, MA	1998	1998-09-25	Fall	Restricted	Upstream	Transect 1	3_No_Phragmites	3.1	M	23
TownFarm, Ipswich, MA	1998	1998-09-25	Fall	Restricted	Upstream	Transect 1	3_No_Phragmites	3.1	D	10
TownFarm, Ipswich, MA	1998	1998-09-25	Fall	Restricted	Upstream	Transect 1	2nd 2_Transition	4.1	S	41
TownFarm, Ipswich, MA	1998	1998-09-25	Fall	Restricted	Upstream	Transect 1	2nd 2_Transition	4.1	M	30
TownFarm, Ipswich, MA	1998	1998-09-25	Fall	Restricted	Upstream	Transect 1	2nd 2_Transition	4.1	D	30
TownFarm, Ipswich, MA	1998	1998-09-25	Fall	Restricted	Upstream	Transect 1	3_No_Phragmites	5.1	S	25
TownFarm, Ipswich, MA	1998	1998-09-25	Fall	Restricted	Upstream	Transect 1	3_No_Phragmites	5.1	M	40
TownFarm, Ipswich, MA	1998	1998-09-25	Fall	Restricted	Upstream	Transect 1	3_No_Phragmites	5.1	D	37
TownFarm, Ipswich, MA	1999	1999-10-14	Fall	Restricted	Upstream	Transect 1	1_Phragmites	1.1	S	35
TownFarm, Ipswich, MA	1999	1999-10-14	Fall	Restricted	Upstream	Transect 1	1_Phragmites	1.1	M	24
TownFarm, Ipswich, MA	1999	1999-10-14	Fall	Restricted	Upstream	Transect 1	1_Phragmites	1.1	D	25
TownFarm, Ipswich, MA	1999	1999-10-14	Fall	Restricted	Upstream	Transect 1	2_Transition	2.1	S	50
TownFarm, Ipswich, MA	1999	1999-10-14	Fall	Restricted	Upstream	Transect 1	2_Transition	2.1	M	40
TownFarm, Ipswich, MA	1999	1999-10-14	Fall	Restricted	Upstream	Transect 1	2_Transition	2.1	D	34
TownFarm, Ipswich, MA	1999	1999-10-14	Fall	Restricted	Upstream	Transect 1	3_No_Phragmites	3.1	S	43
TownFarm, Ipswich, MA	1999	1999-10-14	Fall	Restricted	Upstream	Transect 1	3_No_Phragmites	3.1	M	25
TownFarm, Ipswich, MA	1999	1999-10-14	Fall	Restricted	Upstream	Transect 1	3_No_Phragmites	3.1	D	15
TownFarm, Ipswich, MA	1999	1999-10-14	Fall	Restricted	Upstream	Transect 1	2nd 2_Transition	4.1	S	54
TownFarm, Ipswich, MA	1999	1999-10-14	Fall	Restricted	Upstream	Transect 1	2nd 2_Transition	4.1	M	40
TownFarm, Ipswich, MA	1999	1999-10-14	Fall	Restricted	Upstream	Transect 1	2nd 2_Transition	4.1	D	30
TownFarm, Ipswich, MA	1999	1999-10-14	Fall	Restricted	Upstream	Transect 1	3_No_Phragmites	5.1	S	30
TownFarm, Ipswich, MA	1999	1999-10-14	Fall	Restricted	Upstream	Transect 1	3_No_Phragmites	5.1	M	30
TownFarm, Ipswich, MA	1999	1999-10-14	Fall	Restricted	Upstream	Transect 1	3_No_Phragmites	5.1	D	30
TownFarm, Ipswich, MA	2000	2000-03-24	Spring	Restricted	Upstream	Transect 1	1_Phragmites	1.1	S	15
TownFarm, Ipswich, MA	2000	2000-03-24	Spring	Restricted	Upstream	Transect 1	1_Phragmites	1.1	M	30
TownFarm, Ipswich, MA	2000	2000-03-24	Spring	Restricted	Upstream	Transect 1	1_Phragmites	1.1	D	25
TownFarm, Ipswich, MA	2000	2000-03-24	Spring	Restricted	Upstream	Transect 1	2_Transition	2.1	S	31
TownFarm, Ipswich, MA	2000	2000-03-24	Spring	Restricted	Upstream	Transect 1	2_Transition	2.1	M	30
TownFarm, Ipswich, MA	2000	2000-03-24	Spring	Restricted	Upstream	Transect 1	2_Transition	2.1	D	25
TownFarm, Ipswich, MA	2000	2000-03-24	Spring	Restricted	Upstream	Transect 1	3_No_Phragmites	3.1	S	40
TownFarm, Ipswich, MA	2000	2000-03-24	Spring	Restricted	Upstream	Transect 1	3_No_Phragmites	3.1	M	25
TownFarm, Ipswich, MA	2000	2000-03-24	Spring	Restricted	Upstream	Transect 1	3_No_Phragmites	3.1	D	12
TownFarm, Ipswich, MA	2000	2000-03-24	Spring	Restricted	Upstream	Transect 1	2nd 2_Transition	4.1	S	40
TownFarm, Ipswich, MA	2000	2000-03-24	Spring	Restricted	Upstream	Transect 1	2nd 2_Transition	4.1	M	40
TownFarm, Ipswich, MA	2000	2000-03-24	Spring	Restricted	Upstream	Transect 1	2nd 2_Transition	4.1	D	30
TownFarm, Ipswich, MA	2000	2000-03-24	Spring	Restricted	Upstream	Transect 1	3_No_Phragmites	5.1	S	28
TownFarm, Ipswich, MA	2000	2000-03-24	Spring	Restricted	Upstream	Transect 1	3_No_Phragmites	5.1	M	30
TownFarm, Ipswich, MA	2000	2000-03-24	Spring	Restricted	Upstream	Transect 1	3_No_Phragmites	5.1	D	31
TownFarm, Ipswich, MA	2000	2000-10-18	Fall	Restricted	Upstream	Transect 1	1_Phragmites	1.1	S	22
TownFarm, Ipswich, MA	2000	2000-10-18	Fall	Restricted	Upstream	Transect 1	1_Phragmites	1.1	M	29
TownFarm, Ipswich, MA	2000	2000-10-18	Fall	Restricted	Upstream	Transect 1	1_Phragmites	1.1	D	26
TownFarm, Ipswich, MA	2000	2000-10-18	Fall	Restricted	Upstream	Transect 1	2_Transition	2.1	S	40
TownFarm, Ipswich, MA	2000	2000-10-18	Fall	Restricted	Upstream	Transect 1	2_Transition	2.1	M	40
TownFarm, Ipswich, MA	2000	2000-10-18	Fall	Restricted	Upstream	Transect 1	2_Transition	2.1	D	30
TownFarm, Ipswich, MA	2000	2000-10-18	Fall	Restricted	Upstream	Transect 1	3_No_Phragmites	3.1	S	30
TownFarm, Ipswich, MA	2000	2000-10-18	Fall	Restricted	Upstream	Transect 1	3_No_Phragmites	3.1	M	20
TownFarm, Ipswich, MA	2000	2000-10-18	Fall	Restricted	Upstream	Transect 1	3_No_Phragmites	3.1	D	10
TownFarm, Ipswich, MA	2000	2000-10-18	Fall	Restricted	Upstream	Transect 1	2nd 2_Transition	4.1	S	35
TownFarm, Ipswich, MA	2000	2000-10-18	Fall	Restricted	Upstream	Transect 1	2nd 2_Transition	4.1	M	40
TownFarm, Ipswich, MA	2000	2000-10-18	Fall	Restricted	Upstream	Transect 1	2nd 2_Transition	4.1	D	30
TownFarm, Ipswich, MA	2000	2000-10-18	Fall	Restricted	Upstream	Transect 1	3_No_Phragmites	5.1	S	27
TownFarm, Ipswich, MA	2000	2000-10-18	Fall	Restricted	Upstream	Transect 1	3_No_Phragmites	5.1	M	26
TownFarm, Ipswich, MA	2000	2000-10-18	Fall	Restricted	Upstream	Transect 1	3_No_Phragmites	5.1	D	29
TownFarm, Ipswich, MA	2000	2000-10-18	Fall	Reference-Pre	Downstream	Transect 0	1_Phragmites	1	M	21
TownFarm, Ipswich, MA	2000	2000-10-18	Fall	Reference-Pre	Downstream	Transect 0	1_Phragmites	1	D	22
TownFarm, Ipswich, MA	2000	2000-10-18	Fall	Reference-Pre	Downstream	Transect 0	3_No_Phragmites	3	S	24
TownFarm, Ipswich, MA	2000	2000-10-18	Fall	Reference-Pre	Downstream	Transect 0	3_No_Phragmites	3	M	25
TownFarm, Ipswich, MA	2000	2000-10-18	Fall	Reference-Pre	Downstream	Transect 0	3_No_Phragmites	3	D	25
TownFarm, Ipswich, MA	2001	2001-04-30	Spring	Restricted	Upstream	Transect 1	1_Phragmites	1.1	S	6
TownFarm, Ipswich, MA	2001	2001-04-30	Spring	Restricted	Upstream	Transect 1	1_Phragmites	1.1	M	28
TownFarm, Ipswich, MA	2001	2001-04-30	Spring	Restricted	Upstream	Transect 1	1_Phragmites	1.1	D	22
TownFarm, Ipswich, MA	2001	2001-04-30	Spring	Restricted	Upstream	Transect 1	2_Transition	2.1	S	32
TownFarm, Ipswich, MA	2001	2001-04-30	Spring	Restricted	Upstream	Transect 1	2_Transition	2.1	M	40
TownFarm, Ipswich, MA	2001	2001-04-30	Spring	Restricted	Upstream	Transect 1	2_Transition	2.1	D	22
TownFarm, Ipswich, MA	2001	2001-04-30	Spring	Restricted	Upstream	Transect 1	3_No_Phragmites	3.1	S	22
TownFarm, Ipswich, MA	2001	2001-04-30	Spring	Restricted	Upstream	Transect 1	3_No_Phragmites	3.1	M	12
TownFarm, Ipswich, MA	2001	2001-04-30	Spring	Restricted	Upstream	Transect 1	3_No_Phragmites	3.1	D	8
TownFarm, Ipswich, MA	2001	2001-04-30	Spring	Restricted	Upstream	Transect 1	2nd 2_Transition	4.1	S	34
TownFarm, Ipswich, MA	2001	2001-04-30	Spring	Restricted	Upstream	Transect 1	2nd 2_Transition	4.1	M	40
TownFarm, Ipswich, MA	2001	2001-04-30	Spring	Restricted	Upstream	Transect 1	2nd 2_Transition	4.1	D	31
TownFarm, Ipswich, MA	2001	2001-04-30	Spring	Reference-Pre	Downstream	Transect 0	1_Phragmites	1	S	9
TownFarm, Ipswich, MA	2001	2001-04-30	Spring	Reference-Pre	Downstream	Transect 0	1_Phragmites	1	M	24
TownFarm, Ipswich, MA	2001	2001-04-30	Spring	Reference-Pre	Downstream	Transect 0	1_Phragmites	1	D	20
TownFarm, Ipswich, MA	2001	2001-04-30	Spring	Reference-Pre	Downstream	Transect 0	2_Transition	2	S	15
TownFarm, Ipswich, MA	2001	2001-04-30	Spring	Reference-Pre	Downstream	Transect 0	2_Transition	2	M	28
TownFarm, Ipswich, MA	2001	2001-04-30	Spring	Reference-Pre	Downstream	Transect 0	2_Transition	2	D	27
TownFarm, Ipswich, MA	2001	2001-04-30	Spring	Reference-Pre	Downstream	Transect 0	3_No_Phragmites	3	S	11
TownFarm, Ipswich, MA	2001	2001-04-30	Spring	Reference-Pre	Downstream	Transect 0	3_No_Phragmites	3	M	25
TownFarm, Ipswich, MA	2001	2001-04-30	Spring	Reference-Pre	Downstream	Transect 0	3_No_Phragmites	3	D	22
TownFarm, Ipswich, MA	2001	2001-10-18	Fall	Restricted	Upstream	Transect 1	1_Phragmites	1.1	S	26
TownFarm, Ipswich, MA	2001	2001-10-18	Fall	Restricted	Upstream	Transect 1	1_Phragmites	1.1	M	30
TownFarm, Ipswich, MA	2001	2001-10-18	Fall	Restricted	Upstream	Transect 1	1_Phragmites	1.1	D	30
TownFarm, Ipswich, MA	2001	2001-10-18	Fall	Restricted	Upstream	Transect 1	2_Transition	2.1	S	39
TownFarm, Ipswich, MA	2001	2001-10-18	Fall	Restricted	Upstream	Transect 1	2_Transition	2.1	M	37
TownFarm, Ipswich, MA	2001	2001-10-18	Fall	Restricted	Upstream	Transect 1	2_Transition	2.1	D	35
TownFarm, Ipswich, MA	2001	2001-10-18	Fall	Restricted	Upstream	Transect 1	3_No_Phragmites	3.1	S	30
TownFarm, Ipswich, MA	2001	2001-10-18	Fall	Restricted	Upstream	Transect 1	3_No_Phragmites	3.1	M	23
TownFarm, Ipswich, MA	2001	2001-10-18	Fall	Restricted	Upstream	Transect 1	3_No_Phragmites	3.1	D	15
TownFarm, Ipswich, MA	2001	2001-10-18	Fall	Restricted	Upstream	Transect 1	2nd 2_Transition	4.1	S	42
TownFarm, Ipswich, MA	2001	2001-10-18	Fall	Restricted	Upstream	Transect 1	2nd 2_Transition	4.1	M	37
TownFarm, Ipswich, MA	2001	2001-10-18	Fall	Restricted	Upstream	Transect 1	2nd 2_Transition	4.1	D	31
TownFarm, Ipswich, MA	2001	2001-10-18	Fall	Restricted	Upstream	Transect 1	3_No_Phragmites	5.1	S	35
TownFarm, Ipswich, MA	2001	2001-10-18	Fall	Restricted	Upstream	Transect 1	3_No_Phragmites	5.1	M	29
TownFarm, Ipswich, MA	2001	2001-10-18	Fall	Restricted	Upstream	Transect 1	3_No_Phragmites	5.1	D	30
TownFarm, Ipswich, MA	2001	2001-10-18	Fall	Reference-Pre	Upstream	Transect 0	1_Phragmites	1	S	22
TownFarm, Ipswich, MA	2001	2001-10-18	Fall	Reference-Pre	Upstream	Transect 0	1_Phragmites	1	M	23
TownFarm, Ipswich, MA	2001	2001-10-18	Fall	Reference-Pre	Upstream	Transect 0	1_Phragmites	1	D	25
TownFarm, Ipswich, MA	2001	2001-10-18	Fall	Reference-Pre	Upstream	Transect 0	2_Transition	2	S	35
TownFarm, Ipswich, MA	2001	2001-10-18	Fall	Reference-Pre	Upstream	Transect 0	2_Transition	2	M	22
TownFarm, Ipswich, MA	2001	2001-10-18	Fall	Reference-Pre	Upstream	Transect 0	2_Transition	2	D	22
TownFarm, Ipswich, MA	2001	2001-10-18	Fall	Reference-Pre	Upstream	Transect 0	3_No_Phragmites	3	S	25
TownFarm, Ipswich, MA	2001	2001-10-18	Fall	Reference-Pre	Upstream	Transect 0	3_No_Phragmites	3	M	26
TownFarm, Ipswich, MA	2001	2001-10-18	Fall	Reference-Pre	Upstream	Transect 0	3_No_Phragmites	3	D	27
TownFarm, Ipswich, MA	2002	2002-09-13	Fall	Reference-Pre	Upstream	Transect 0	1_Phragmites	1	S	35
TownFarm, Ipswich, MA	2002	2002-09-13	Fall	Reference-Pre	Upstream	Transect 0	1_Phragmites	1	M	20
TownFarm, Ipswich, MA	2002	2002-09-13	Fall	Reference-Pre	Upstream	Transect 0	1_Phragmites	1	D	20
TownFarm, Ipswich, MA	2002	2002-09-13	Fall	Reference-Pre	Upstream	Transect 0	2_Transition	2	S	30
TownFarm, Ipswich, MA	2002	2002-09-13	Fall	Reference-Pre	Upstream	Transect 0	2_Transition	2	M	25
TownFarm, Ipswich, MA	2002	2002-09-13	Fall	Reference-Pre	Upstream	Transect 0	2_Transition	2	D	20
TownFarm, Ipswich, MA	2002	2002-09-13	Fall	Reference-Pre	Upstream	Transect 0	3_No_Phragmites	3	S	35
TownFarm, Ipswich, MA	2002	2002-09-13	Fall	Reference-Pre	Upstream	Transect 0	3_No_Phragmites	3	M	25
TownFarm, Ipswich, MA	2002	2002-09-13	Fall	Reference-Pre	Upstream	Transect 0	3_No_Phragmites	3	D	25
TownFarm, Ipswich, MA	2002	2002-09-13	Fall	Restricted	Upstream	Transect 1	1_Phragmites	1.1	S	31
TownFarm, Ipswich, MA	2002	2002-09-13	Fall	Restricted	Upstream	Transect 1	1_Phragmites	1.1	M	25
TownFarm, Ipswich, MA	2002	2002-09-13	Fall	Restricted	Upstream	Transect 1	1_Phragmites	1.1	D	26
TownFarm, Ipswich, MA	2002	2002-09-13	Fall	Restricted	Upstream	Transect 1	2_Transition	2.1	S	36
TownFarm, Ipswich, MA	2002	2002-09-13	Fall	Restricted	Upstream	Transect 1	2_Transition	2.1	M	37
TownFarm, Ipswich, MA	2002	2002-09-13	Fall	Restricted	Upstream	Transect 1	2_Transition	2.1	D	29
TownFarm, Ipswich, MA	2002	2002-09-13	Fall	Restricted	Upstream	Transect 1	3_No_Phragmites	3.1	S	33
TownFarm, Ipswich, MA	2002	2002-09-13	Fall	Restricted	Upstream	Transect 1	3_No_Phragmites	3.1	M	25
TownFarm, Ipswich, MA	2002	2002-09-13	Fall	Restricted	Upstream	Transect 1	3_No_Phragmites	3.1	D	16
TownFarm, Ipswich, MA	2002	2002-09-13	Fall	Restricted	Upstream	Transect 2	1_Phragmites	1.2	S	32
TownFarm, Ipswich, MA	2002	2002-09-13	Fall	Restricted	Upstream	Transect 2	1_Phragmites	1.2	M	34
TownFarm, Ipswich, MA	2002	2002-09-13	Fall	Restricted	Upstream	Transect 2	1_Phragmites	1.2	D	31
TownFarm, Ipswich, MA	2002	2002-09-13	Fall	Restricted	Upstream	Transect 2	2_Transition	2.2	S	38
TownFarm, Ipswich, MA	2002	2002-09-13	Fall	Restricted	Upstream	Transect 2	2_Transition	2.2	M	37
TownFarm, Ipswich, MA	2002	2002-09-13	Fall	Restricted	Upstream	Transect 2	2_Transition	2.2	D	34
TownFarm, Ipswich, MA	2002	2002-09-13	Fall	Restricted	Upstream	Transect 2	3_No_Phragmites	3.2	S	35
TownFarm, Ipswich, MA	2002	2002-09-13	Fall	Restricted	Upstream	Transect 2	3_No_Phragmites	3.2	M	35
TownFarm, Ipswich, MA	2002	2002-09-13	Fall	Restricted	Upstream	Transect 2	3_No_Phragmites	3.2	D	34
TownFarm, Ipswich, MA	2002	2002-09-13	Fall	Restricted	Upstream	Transect 3	1_Phragmites	1.3	S	30
TownFarm, Ipswich, MA	2002	2002-09-13	Fall	Restricted	Upstream	Transect 3	1_Phragmites	1.3	M	25
TownFarm, Ipswich, MA	2002	2002-09-13	Fall	Restricted	Upstream	Transect 3	1_Phragmites	1.3	D	25
TownFarm, Ipswich, MA	2002	2002-09-13	Fall	Restricted	Upstream	Transect 3	2_Transition	2.3	S	30
TownFarm, Ipswich, MA	2002	2002-09-13	Fall	Restricted	Upstream	Transect 3	2_Transition	2.3	M	25
TownFarm, Ipswich, MA	2002	2002-09-13	Fall	Restricted	Upstream	Transect 3	2_Transition	2.3	D	20
TownFarm, Ipswich, MA	2002	2002-09-13	Fall	Restricted	Upstream	Transect 3	3_No_Phragmites	3.3	S	35
TownFarm, Ipswich, MA	2002	2002-09-13	Fall	Restricted	Upstream	Transect 3	3_No_Phragmites	3.3	M	30
TownFarm, Ipswich, MA	2002	2002-09-13	Fall	Restricted	Upstream	Transect 3	3_No_Phragmites	3.3	D	30
TownFarm, Ipswich, MA	2003	2003-10-03	Fall	Restricted	Upstream	Transect 3	1_Phragmites	1.3	S	30
TownFarm, Ipswich, MA	2003	2003-10-03	Fall	Restricted	Upstream	Transect 3	1_Phragmites	1.3	M	31
TownFarm, Ipswich, MA	2003	2003-10-03	Fall	Restricted	Upstream	Transect 3	1_Phragmites	1.3	D	30
TownFarm, Ipswich, MA	2003	2003-10-03	Fall	Restricted	Upstream	Transect 3	2_Transition	2.3	S	33
TownFarm, Ipswich, MA	2003	2003-10-03	Fall	Restricted	Upstream	Transect 3	2_Transition	2.3	M	28
TownFarm, Ipswich, MA	2003	2003-10-03	Fall	Restricted	Upstream	Transect 3	2_Transition	2.3	D	22
TownFarm, Ipswich, MA	2003	2003-10-03	Fall	Restricted	Upstream	Transect 3	3_No_Phragmites	3.3	S	36
TownFarm, Ipswich, MA	2003	2003-10-03	Fall	Restricted	Upstream	Transect 3	3_No_Phragmites	3.3	M	34
TownFarm, Ipswich, MA	2003	2003-10-03	Fall	Restricted	Upstream	Transect 3	3_No_Phragmites	3.3	D	35
TownFarm, Ipswich, MA	2003	2003-10-03	Fall	Restricted	Upstream	Transect 2	1_Phragmites	1.2	S	29
TownFarm, Ipswich, MA	2003	2003-10-03	Fall	Restricted	Upstream	Transect 2	1_Phragmites	1.2	M	29
TownFarm, Ipswich, MA	2003	2003-10-03	Fall	Restricted	Upstream	Transect 2	1_Phragmites	1.2	D	31
TownFarm, Ipswich, MA	2003	2003-10-03	Fall	Restricted	Upstream	Transect 2	2_Transition	2.2	S	34
TownFarm, Ipswich, MA	2003	2003-10-03	Fall	Restricted	Upstream	Transect 2	2_Transition	2.2	M	34
TownFarm, Ipswich, MA	2003	2003-10-03	Fall	Restricted	Upstream	Transect 2	2_Transition	2.2	D	35
TownFarm, Ipswich, MA	2003	2003-10-03	Fall	Restricted	Upstream	Transect 2	3_No_Phragmites	3.2	S	35
TownFarm, Ipswich, MA	2003	2003-10-03	Fall	Restricted	Upstream	Transect 2	3_No_Phragmites	3.2	M	35
TownFarm, Ipswich, MA	2003	2003-10-03	Fall	Restricted	Upstream	Transect 2	3_No_Phragmites	3.2	D	36
TownFarm, Ipswich, MA	2003	2003-10-03	Fall	Restricted	Upstream	Transect 2	2_Transition	4.2	M	34
TownFarm, Ipswich, MA	2003	2003-10-03	Fall	Restricted	Upstream	Transect 2	2_Transition	4.2	D	35
TownFarm, Ipswich, MA	2003	2003-10-03	Fall	Restricted	Upstream	Transect 1	1_Phragmites	1.1	S	25
TownFarm, Ipswich, MA	2003	2003-10-03	Fall	Restricted	Upstream	Transect 1	1_Phragmites	1.1	M	30
TownFarm, Ipswich, MA	2003	2003-10-03	Fall	Restricted	Upstream	Transect 1	1_Phragmites	1.1	D	30
TownFarm, Ipswich, MA	2003	2003-10-03	Fall	Restricted	Upstream	Transect 1	2_Transition	2.1	S	42
TownFarm, Ipswich, MA	2003	2003-10-03	Fall	Restricted	Upstream	Transect 1	2_Transition	2.1	M	42
TownFarm, Ipswich, MA	2003	2003-10-03	Fall	Restricted	Upstream	Transect 1	2_Transition	2.1	D	36
TownFarm, Ipswich, MA	2003	2003-10-03	Fall	Restricted	Upstream	Transect 1	3_No_Phragmites	3.1	S	10
TownFarm, Ipswich, MA	2003	2003-10-03	Fall	Restricted	Upstream	Transect 1	3_No_Phragmites	3.1	M	15
TownFarm, Ipswich, MA	2003	2003-10-03	Fall	Restricted	Upstream	Transect 1	3_No_Phragmites	3.1	D	33
TownFarm, Ipswich, MA	2003	2003-10-03	Fall	Restricted	Upstream	Transect 1	2_Transition	4.1	S	44
TownFarm, Ipswich, MA	2003	2003-10-03	Fall	Restricted	Upstream	Transect 1	2_Transition	4.1	M	45
TownFarm, Ipswich, MA	2003	2003-10-03	Fall	Restricted	Upstream	Transect 1	2_Transition	4.1	D	39
TownFarm, Ipswich, MA	2003	2003-10-03	Fall	Reference-Pre	Downstream	Transect 0	1_Phragmites	1	S	24
TownFarm, Ipswich, MA	2003	2003-10-03	Fall	Reference-Pre	Downstream	Transect 0	1_Phragmites	1	M	25
TownFarm, Ipswich, MA	2003	2003-10-03	Fall	Reference-Pre	Downstream	Transect 0	1_Phragmites	1	D	25
TownFarm, Ipswich, MA	2003	2003-10-03	Fall	Reference-Pre	Downstream	Transect 0	2_Transition	2	S	26
TownFarm, Ipswich, MA	2003	2003-10-03	Fall	Reference-Pre	Downstream	Transect 0	2_Transition	2	M	25
TownFarm, Ipswich, MA	2003	2003-10-03	Fall	Reference-Pre	Downstream	Transect 0	2_Transition	2	D	25
TownFarm, Ipswich, MA	2003	2003-10-03	Fall	Reference-Pre	Downstream	Transect 0	3_No_Phragmites	3	S	20
TownFarm, Ipswich, MA	2003	2003-10-03	Fall	Reference-Pre	Downstream	Transect 0	3_No_Phragmites	3	M	26
TownFarm, Ipswich, MA	2003	2003-10-03	Fall	Reference-Pre	Downstream	Transect 0	3_No_Phragmites	3	D	27
TownFarm, Ipswich, MA	2004	2004-10-06	Fall	Restricted	Upstream	Transect 3	1_Phragmites	1.3	S	24
TownFarm, Ipswich, MA	2004	2004-10-06	Fall	Restricted	Upstream	Transect 3	1_Phragmites	1.3	M	20
TownFarm, Ipswich, MA	2004	2004-10-06	Fall	Restricted	Upstream	Transect 3	1_Phragmites	1.3	D	26
TownFarm, Ipswich, MA	2004	2004-10-06	Fall	Restricted	Upstream	Transect 3	2_Transition	2.3	S	23
TownFarm, Ipswich, MA	2004	2004-10-06	Fall	Restricted	Upstream	Transect 3	2_Transition	2.3	M	20
TownFarm, Ipswich, MA	2004	2004-10-06	Fall	Restricted	Upstream	Transect 3	2_Transition	2.3	D	15
TownFarm, Ipswich, MA	2004	2004-10-06	Fall	Restricted	Upstream	Transect 3	3_No_Phragmites	3.3	S	25
TownFarm, Ipswich, MA	2004	2004-10-06	Fall	Restricted	Upstream	Transect 3	3_No_Phragmites	3.3	M	24
TownFarm, Ipswich, MA	2004	2004-10-06	Fall	Restricted	Upstream	Transect 3	3_No_Phragmites	3.3	D	28
TownFarm, Ipswich, MA	2004	2004-10-06	Fall	Restricted	Upstream	Transect 2	1_Phragmites	1.2	S	9
TownFarm, Ipswich, MA	2004	2004-10-06	Fall	Restricted	Upstream	Transect 2	1_Phragmites	1.2	M	10
TownFarm, Ipswich, MA	2004	2004-10-06	Fall	Restricted	Upstream	Transect 2	1_Phragmites	1.2	D	15
TownFarm, Ipswich, MA	2004	2004-10-06	Fall	Restricted	Upstream	Transect 2	2_Transition	2.2	S	21
TownFarm, Ipswich, MA	2004	2004-10-06	Fall	Restricted	Upstream	Transect 2	2_Transition	2.2	M	30
TownFarm, Ipswich, MA	2004	2004-10-06	Fall	Restricted	Upstream	Transect 2	2_Transition	2.2	D	25
TownFarm, Ipswich, MA	2004	2004-10-06	Fall	Restricted	Upstream	Transect 2	3_No_Phragmites	3.2	S	25
TownFarm, Ipswich, MA	2004	2004-10-06	Fall	Restricted	Upstream	Transect 2	3_No_Phragmites	3.2	M	26
TownFarm, Ipswich, MA	2004	2004-10-06	Fall	Restricted	Upstream	Transect 2	3_No_Phragmites	3.2	D	26
TownFarm, Ipswich, MA	2004	2004-10-06	Fall	Restricted	Upstream	Transect 1	1_Phragmites	1.1	S	18
TownFarm, Ipswich, MA	2004	2004-10-06	Fall	Restricted	Upstream	Transect 1	1_Phragmites	1.1	M	23
TownFarm, Ipswich, MA	2004	2004-10-06	Fall	Restricted	Upstream	Transect 1	1_Phragmites	1.1	D	22
TownFarm, Ipswich, MA	2004	2004-10-06	Fall	Restricted	Upstream	Transect 1	2_Transition	2.1	S	36
TownFarm, Ipswich, MA	2004	2004-10-06	Fall	Restricted	Upstream	Transect 1	2_Transition	2.1	M	35
TownFarm, Ipswich, MA	2004	2004-10-06	Fall	Restricted	Upstream	Transect 1	2_Transition	2.1	D	22
TownFarm, Ipswich, MA	2004	2004-10-06	Fall	Restricted	Upstream	Transect 1	3_No_Phragmites	3.1	M	18
TownFarm, Ipswich, MA	2004	2004-10-06	Fall	Restricted	Upstream	Transect 1	3_No_Phragmites	3.1	D	10
TownFarm, Ipswich, MA	2004	2004-10-06	Fall	Reference-Pre	Downstream	Transect 0	1_Phragmites	1	S	6
TownFarm, Ipswich, MA	2004	2004-10-06	Fall	Reference-Pre	Downstream	Transect 0	1_Phragmites	1	M	12
TownFarm, Ipswich, MA	2004	2004-10-06	Fall	Reference-Pre	Downstream	Transect 0	1_Phragmites	1	D	22
TownFarm, Ipswich, MA	2004	2004-10-06	Fall	Reference-Pre	Downstream	Transect 0	2_Transition	2	S	23
TownFarm, Ipswich, MA	2004	2004-10-06	Fall	Reference-Pre	Downstream	Transect 0	2_Transition	2	M	20
TownFarm, Ipswich, MA	2004	2004-10-06	Fall	Reference-Pre	Downstream	Transect 0	2_Transition	2	D	22
TownFarm, Ipswich, MA	2004	2004-10-06	Fall	Reference-Pre	Downstream	Transect 0	3_No_Phragmites	3	S	19
TownFarm, Ipswich, MA	2004	2004-10-06	Fall	Reference-Pre	Downstream	Transect 0	3_No_Phragmites	3	M	19
TownFarm, Ipswich, MA	2004	2004-10-06	Fall	Reference-Pre	Downstream	Transect 0	3_No_Phragmites	3	D	22
TownFarm, Ipswich, MA	2005	2005-11-07	Fall	Reference-Post	Downstream	Transect 0	1_Phragmites	1	S	20
TownFarm, Ipswich, MA	2005	2005-11-07	Fall	Reference-Post	Downstream	Transect 0	1_Phragmites	1	M	23
TownFarm, Ipswich, MA	2005	2005-11-07	Fall	Reference-Post	Downstream	Transect 0	1_Phragmites	1	D	23
TownFarm, Ipswich, MA	2005	2005-11-07	Fall	Reference-Post	Downstream	Transect 0	2_Transition	2	S	30
TownFarm, Ipswich, MA	2005	2005-11-07	Fall	Reference-Post	Downstream	Transect 0	2_Transition	2	M	20
TownFarm, Ipswich, MA	2005	2005-11-07	Fall	Reference-Post	Downstream	Transect 0	2_Transition	2	D	21
TownFarm, Ipswich, MA	2005	2005-11-07	Fall	Reference-Post	Downstream	Transect 0	3_No_Phragmites	3	S	32
TownFarm, Ipswich, MA	2005	2005-11-07	Fall	Reference-Post	Downstream	Transect 0	3_No_Phragmites	3	M	21
TownFarm, Ipswich, MA	2005	2005-11-07	Fall	Reference-Post	Downstream	Transect 0	3_No_Phragmites	3	D	22
TownFarm, Ipswich, MA	2005	2005-11-07	Fall	Restored 1	Upstream	Transect 1	1_Phragmites	1.1	S	24
TownFarm, Ipswich, MA	2005	2005-11-07	Fall	Restored 1	Upstream	Transect 1	1_Phragmites	1.1	M	25
TownFarm, Ipswich, MA	2005	2005-11-07	Fall	Restored 1	Upstream	Transect 1	1_Phragmites	1.1	D	24
TownFarm, Ipswich, MA	2005	2005-11-07	Fall	Restored 1	Upstream	Transect 1	2_Transition	2.1	S	33
TownFarm, Ipswich, MA	2005	2005-11-07	Fall	Restored 1	Upstream	Transect 1	2_Transition	2.1	M	36
TownFarm, Ipswich, MA	2005	2005-11-07	Fall	Restored 1	Upstream	Transect 1	2_Transition	2.1	D	22
TownFarm, Ipswich, MA	2005	2005-11-07	Fall	Restored 1	Upstream	Transect 1	3_No_Phragmites	3.1	M	16
TownFarm, Ipswich, MA	2005	2005-11-07	Fall	Restored 1	Upstream	Transect 1	3_No_Phragmites	3.1	D	9
TownFarm, Ipswich, MA	2005	2005-11-07	Fall	Restored 1	Upstream	Transect 2	1_Phragmites	1.2	S		get data from Greg
TownFarm, Ipswich, MA	2005	2005-11-07	Fall	Restored 1	Upstream	Transect 2	1_Phragmites	1.2	M
TownFarm, Ipswich, MA	2005	2005-11-07	Fall	Restored 1	Upstream	Transect 2	1_Phragmites	1.2	D
TownFarm, Ipswich, MA	2005	2005-11-07	Fall	Restored 1	Upstream	Transect 2	2_Transition	2.2	S	25
TownFarm, Ipswich, MA	2005	2005-11-07	Fall	Restored 1	Upstream	Transect 2	2_Transition	2.2	M	32
TownFarm, Ipswich, MA	2005	2005-11-07	Fall	Restored 1	Upstream	Transect 2	2_Transition	2.2	D	30
TownFarm, Ipswich, MA	2005	2005-11-07	Fall	Restored 1	Upstream	Transect 2	3_No_Phragmites	3.2	S	27
TownFarm, Ipswich, MA	2005	2005-11-07	Fall	Restored 1	Upstream	Transect 2	3_No_Phragmites	3.2	M	28
TownFarm, Ipswich, MA	2005	2005-11-07	Fall	Restored 1	Upstream	Transect 2	3_No_Phragmites	3.2	D	16
TownFarm, Ipswich, MA	2005	2005-11-07	Fall	Restored 1	Upstream	Transect 2	4_Transition	4.2	S	27
TownFarm, Ipswich, MA	2005	2005-11-07	Fall	Restored 1	Upstream	Transect 2	4_Transition	4.2	M	28
TownFarm, Ipswich, MA	2005	2005-11-07	Fall	Restored 1	Upstream	Transect 2	4_Transition	4.2	D	16
TownFarm, Ipswich, MA	2005	2005-11-07	Fall	Restored 1	Upstream	Transect 3	1_Phragmites	1.3	S	25
TownFarm, Ipswich, MA	2005	2005-11-07	Fall	Restored 1	Upstream	Transect 3	1_Phragmites	1.3	M	25
TownFarm, Ipswich, MA	2005	2005-11-07	Fall	Restored 1	Upstream	Transect 3	1_Phragmites	1.3	D	25
TownFarm, Ipswich, MA	2005	2005-11-07	Fall	Restored 1	Upstream	Transect 3	2_Transition	2.3	S	25
TownFarm, Ipswich, MA	2005	2005-11-07	Fall	Restored 1	Upstream	Transect 3	2_Transition	2.3	M	24
TownFarm, Ipswich, MA	2005	2005-11-07	Fall	Restored 1	Upstream	Transect 3	2_Transition	2.3	D	20
TownFarm, Ipswich, MA	2005	2005-11-07	Fall	Restored 1	Upstream	Transect 3	3_No_Phragmites	3.3	S	24
TownFarm, Ipswich, MA	2005	2005-11-07	Fall	Restored 1	Upstream	Transect 3	3_No_Phragmites	3.3	M	27
TownFarm, Ipswich, MA	2005	2005-11-07	Fall	Restored 1	Upstream	Transect 3	3_No_Phragmites	3.3	D	27
TownFarm, Ipswich, MA	2006	2006-08-29	Fall	Restored 1	Upstream	Transect 3	1_Phragmites	1.3	S	28
TownFarm, Ipswich, MA	2006	2006-08-29	Fall	Restored 1	Upstream	Transect 3	1_Phragmites	1.3	M	26
TownFarm, Ipswich, MA	2006	2006-08-29	Fall	Restored 1	Upstream	Transect 3	1_Phragmites	1.3	D	25
TownFarm, Ipswich, MA	2006	2006-08-29	Fall	Restored 1	Upstream	Transect 3	2_Transition	2.3	S	26
TownFarm, Ipswich, MA	2006	2006-08-29	Fall	Restored 1	Upstream	Transect 3	2_Transition	2.3	M	19
TownFarm, Ipswich, MA	2006	2006-08-29	Fall	Restored 1	Upstream	Transect 3	2_Transition	2.3	D	16
TownFarm, Ipswich, MA	2006	2006-08-29	Fall	Restored 1	Upstream	Transect 3	3_No_Phragmites	3.3	S	30
TownFarm, Ipswich, MA	2006	2006-08-29	Fall	Restored 1	Upstream	Transect 3	3_No_Phragmites	3.3	M	23
TownFarm, Ipswich, MA	2006	2006-08-29	Fall	Restored 1	Upstream	Transect 3	3_No_Phragmites	3.3	D	25
TownFarm, Ipswich, MA	2006	2006-10-23	Fall	Reference-Post	Downstream	Transect 0	1_Phragmites	1	S	18
TownFarm, Ipswich, MA	2006	2006-10-23	Fall	Reference-Post	Downstream	Transect 0	1_Phragmites	1	M	21
TownFarm, Ipswich, MA	2006	2006-10-23	Fall	Reference-Post	Downstream	Transect 0	1_Phragmites	1	D	21
TownFarm, Ipswich, MA	2006	2006-10-23	Fall	Reference-Post	Downstream	Transect 0	2_Transition	2	S	17
TownFarm, Ipswich, MA	2006	2006-10-23	Fall	Reference-Post	Downstream	Transect 0	2_Transition	2	M	19
TownFarm, Ipswich, MA	2006	2006-10-23	Fall	Reference-Post	Downstream	Transect 0	2_Transition	2	D	21
TownFarm, Ipswich, MA	2006	2006-10-23	Fall	Reference-Post	Downstream	Transect 0	3_No_Phragmites	3	S	18
TownFarm, Ipswich, MA	2006	2006-10-23	Fall	Reference-Post	Downstream	Transect 0	3_No_Phragmites	3	M	20
TownFarm, Ipswich, MA	2006	2006-10-23	Fall	Reference-Post	Downstream	Transect 0	3_No_Phragmites	3	D	23
TownFarm, Ipswich, MA	2006	2006-10-23	Fall	Restored 1	Upstream	Transect 1	1_Phragmites	1.1	S	21
TownFarm, Ipswich, MA	2006	2006-10-23	Fall	Restored 1	Upstream	Transect 1	1_Phragmites	1.1	M	25
TownFarm, Ipswich, MA	2006	2006-10-23	Fall	Restored 1	Upstream	Transect 1	1_Phragmites	1.1	D	28
TownFarm, Ipswich, MA	2006	2006-10-23	Fall	Restored 1	Upstream	Transect 1	2_Transition	2.1	S	33
TownFarm, Ipswich, MA	2006	2006-10-23	Fall	Restored 1	Upstream	Transect 1	2_Transition	2.1	M	35
TownFarm, Ipswich, MA	2006	2006-10-23	Fall	Restored 1	Upstream	Transect 1	2_Transition	2.1	D	23
TownFarm, Ipswich, MA	2006	2006-10-23	Fall	Restored 1	Upstream	Transect 1	3_No_Phragmites	3.1	M	15
TownFarm, Ipswich, MA	2006	2006-10-23	Fall	Restored 1	Upstream	Transect 1	3_No_Phragmites	3.1	D	12
TownFarm, Ipswich, MA	2006	2006-10-23	Fall	Restored 1	Upstream	Transect 1	3_No_Phragmites	4.1	S	40
TownFarm, Ipswich, MA	2006	2006-10-23	Fall	Restored 1	Upstream	Transect 1	3_No_Phragmites	4.1	M	37
TownFarm, Ipswich, MA	2006	2006-10-23	Fall	Restored 1	Upstream	Transect 1	3_No_Phragmites	4.1	D	30
TownFarm, Ipswich, MA	2006	2006-10-23	Fall	Restored 1	Upstream	Transect 2	1_Phragmites	1.2	S	22
TownFarm, Ipswich, MA	2006	2006-10-23	Fall	Restored 1	Upstream	Transect 2	1_Phragmites	1.2	M	25
TownFarm, Ipswich, MA	2006	2006-10-23	Fall	Restored 1	Upstream	Transect 2	1_Phragmites	1.2	D	27
TownFarm, Ipswich, MA	2006	2006-10-23	Fall	Restored 1	Upstream	Transect 2	2_Transition	2.2	S	25
TownFarm, Ipswich, MA	2006	2006-10-23	Fall	Restored 1	Upstream	Transect 2	2_Transition	2.2	M	28
TownFarm, Ipswich, MA	2006	2006-10-23	Fall	Restored 1	Upstream	Transect 2	2_Transition	2.2	D	25
TownFarm, Ipswich, MA	2006	2006-10-23	Fall	Restored 1	Upstream	Transect 2	3_No_Phragmites	3.2	S	15
TownFarm, Ipswich, MA	2006	2006-10-23	Fall	Restored 1	Upstream	Transect 2	3_No_Phragmites	3.2	M	20
TownFarm, Ipswich, MA	2006	2006-10-23	Fall	Restored 1	Upstream	Transect 2	3_No_Phragmites	3.2	D	16
TownFarm, Ipswich, MA	2007	2007-05-08	Spring	Reference-Post	Downstream	Transect 0	3_No_Phragmites	3	S	5
TownFarm, Ipswich, MA	2007	2007-05-08	Spring	Reference-Post	Downstream	Transect 0	3_No_Phragmites	3	M	21
TownFarm, Ipswich, MA	2007	2007-05-08	Spring	Reference-Post	Downstream	Transect 0	3_No_Phragmites	3	D	15
TownFarm, Ipswich, MA	2007	2007-05-08	Spring	Restored 1	Upstream	Transect 1	1_Phragmites	1.1	S	10
TownFarm, Ipswich, MA	2007	2007-05-08	Spring	Restored 1	Upstream	Transect 1	1_Phragmites	1.1	M	15
TownFarm, Ipswich, MA	2007	2007-05-08	Spring	Restored 1	Upstream	Transect 1	1_Phragmites	1.1	D	25
TownFarm, Ipswich, MA	2007	2007-05-08	Spring	Restored 1	Upstream	Transect 1	2_Transition	2.1	S	31
TownFarm, Ipswich, MA	2007	2007-05-08	Spring	Restored 1	Upstream	Transect 1	2_Transition	2.1	M	21
TownFarm, Ipswich, MA	2007	2007-05-08	Spring	Restored 1	Upstream	Transect 1	2_Transition	2.1	D	16
TownFarm, Ipswich, MA	2007	2007-05-08	Spring	Restored 1	Upstream	Transect 1	3_No_Phragmites	3.1	S	22
TownFarm, Ipswich, MA	2007	2007-05-08	Spring	Restored 1	Upstream	Transect 1	3_No_Phragmites	3.1	M	15
TownFarm, Ipswich, MA	2007	2007-05-08	Spring	Restored 1	Upstream	Transect 1	3_No_Phragmites	3.1	D	10
TownFarm, Ipswich, MA	2007	2007-05-08	Spring	Restored 1	Upstream	Transect 1	3_No_Phragmites	4.1	S	40
TownFarm, Ipswich, MA	2007	2007-05-08	Spring	Restored 1	Upstream	Transect 1	3_No_Phragmites	4.1	M	29
TownFarm, Ipswich, MA	2007	2007-05-08	Spring	Restored 1	Upstream	Transect 1	3_No_Phragmites	4.1	D	19
TownFarm, Ipswich, MA	2007	2007-05-08	Spring	Restored 1	Upstream	Transect 2	1_Phragmites	1.2	S	10
TownFarm, Ipswich, MA	2007	2007-05-08	Spring	Restored 1	Upstream	Transect 2	1_Phragmites	1.2	M	11
TownFarm, Ipswich, MA	2007	2007-05-08	Spring	Restored 1	Upstream	Transect 2	1_Phragmites	1.2	D	20
TownFarm, Ipswich, MA	2007	2007-05-08	Spring	Restored 1	Upstream	Transect 2	2_Transition	2.2	S	18
TownFarm, Ipswich, MA	2007	2007-05-08	Spring	Restored 1	Upstream	Transect 2	2_Transition	2.2	M	25
TownFarm, Ipswich, MA	2007	2007-05-08	Spring	Restored 1	Upstream	Transect 3	1_Phragmites	1.3	S	20
TownFarm, Ipswich, MA	2007	2007-05-08	Spring	Restored 1	Upstream	Transect 3	1_Phragmites	1.3	M	15
TownFarm, Ipswich, MA	2007	2007-05-08	Spring	Restored 1	Upstream	Transect 3	1_Phragmites	1.3	D	23
TownFarm, Ipswich, MA	2007	2007-05-08	Spring	Restored 1	Upstream	Transect 3	2_Transition	2.3	S	17
TownFarm, Ipswich, MA	2007	2007-05-08	Spring	Restored 1	Upstream	Transect 3	2_Transition	2.3	M	18
TownFarm, Ipswich, MA	2007	2007-05-08	Spring	Restored 1	Upstream	Transect 3	2_Transition	2.3	D	16
TownFarm, Ipswich, MA	2007	2007-05-08	Spring	Restored 1	Upstream	Transect 3	3_No_Phragmites	3.3	S	17
TownFarm, Ipswich, MA	2007	2007-05-08	Spring	Restored 1	Upstream	Transect 3	3_No_Phragmites	3.3	M	23
TownFarm, Ipswich, MA	2007	2007-05-08	Spring	Restored 1	Upstream	Transect 3	3_No_Phragmites	3.3	D	26
TownFarm, Ipswich, MA	2007	2007-10-18	Fall	Reference-Post	Upstream	Transect 0	1_Phragmites	1	S	31
TownFarm, Ipswich, MA	2007	2007-10-18	Fall	Reference-Post	Upstream	Transect 0	1_Phragmites	1	M	26
TownFarm, Ipswich, MA	2007	2007-10-18	Fall	Reference-Post	Upstream	Transect 0	1_Phragmites	1	D	26
TownFarm, Ipswich, MA	2007	2007-10-18	Fall	Reference-Post	Upstream	Transect 0	2_Transition	2	S	30
TownFarm, Ipswich, MA	2007	2007-10-18	Fall	Reference-Post	Upstream	Transect 0	2_Transition	2	M	23
TownFarm, Ipswich, MA	2007	2007-10-18	Fall	Reference-Post	Upstream	Transect 0	2_Transition	2	D	20
TownFarm, Ipswich, MA	2007	2007-10-18	Fall	Reference-Post	Upstream	Transect 0	3_No_Phragmites	3	S	30
TownFarm, Ipswich, MA	2007	2007-10-18	Fall	Reference-Post	Upstream	Transect 0	3_No_Phragmites	3	M	20
TownFarm, Ipswich, MA	2007	2007-10-18	Fall	Reference-Post	Upstream	Transect 0	3_No_Phragmites	3	D	22
TownFarm, Ipswich, MA	2007	2007-10-18	Fall	Restored 1	Upstream	Transect 1	1_Phragmites	1.1	S	30
TownFarm, Ipswich, MA	2007	2007-10-18	Fall	Restored 1	Upstream	Transect 1	1_Phragmites	1.1	M	34
TownFarm, Ipswich, MA	2007	2007-10-18	Fall	Restored 1	Upstream	Transect 1	1_Phragmites	1.1	D	40
TownFarm, Ipswich, MA	2007	2007-10-18	Fall	Restored 1	Upstream	Transect 1	2_Transition	2.1	S	37	m=mud
TownFarm, Ipswich, MA	2007	2007-10-18	Fall	Restored 1	Upstream	Transect 1	2_Transition	2.1	D	22
TownFarm, Ipswich, MA	2007	2007-10-18	Fall	Restored 1	Upstream	Transect 1	3_No_Phragmites	3.1	S	35
TownFarm, Ipswich, MA	2007	2007-10-18	Fall	Restored 1	Upstream	Transect 1	3_No_Phragmites	3.1	M	24
TownFarm, Ipswich, MA	2007	2007-10-18	Fall	Restored 1	Upstream	Transect 1	3_No_Phragmites	3.1	D	11
TownFarm, Ipswich, MA	2007	2007-10-18	Fall	Restored 1	Upstream	Transect 1	3_No_Phragmites	4.1	S	45
TownFarm, Ipswich, MA	2007	2007-10-18	Fall	Restored 1	Upstream	Transect 1	3_No_Phragmites	4.1	M	35
TownFarm, Ipswich, MA	2007	2007-10-18	Fall	Restored 1	Upstream	Transect 1	3_No_Phragmites	4.1	D	30
TownFarm, Ipswich, MA	2007	2007-10-18	Fall	Restored 1	Upstream	Transect 2	1_Phragmites	1.2	S	34
TownFarm, Ipswich, MA	2007	2007-10-18	Fall	Restored 1	Upstream	Transect 2	1_Phragmites	1.2	M	30
TownFarm, Ipswich, MA	2007	2007-10-18	Fall	Restored 1	Upstream	Transect 2	1_Phragmites	1.2	D	31
TownFarm, Ipswich, MA	2007	2007-10-18	Fall	Restored 1	Upstream	Transect 2	2_Transition	2.2	S	30
TownFarm, Ipswich, MA	2007	2007-10-18	Fall	Restored 1	Upstream	Transect 2	2_Transition	2.2	M	33	m uncapped, d=mud
TownFarm, Ipswich, MA	2007	2007-10-18	Fall	Restored 1	Upstream	Transect 2	3_No_Phragmites	3.2	M	30	s=mud
TownFarm, Ipswich, MA	2007	2007-10-18	Fall	Restored 1	Upstream	Transect 2	3_No_Phragmites	3.2	D	30
TownFarm, Ipswich, MA	2007	2007-10-18	Fall	Restored 1	Upstream	Transect 3	1_Phragmites	1.3	S	34
TownFarm, Ipswich, MA	2007	2007-10-18	Fall	Restored 1	Upstream	Transect 3	1_Phragmites	1.3	M	27
TownFarm, Ipswich, MA	2007	2007-10-18	Fall	Restored 1	Upstream	Transect 3	1_Phragmites	1.3	D	25
TownFarm, Ipswich, MA	2007	2007-10-18	Fall	Restored 1	Upstream	Transect 3	2_Transition	2.3	S	30
TownFarm, Ipswich, MA	2007	2007-10-18	Fall	Restored 1	Upstream	Transect 3	2_Transition	2.3	M	25
TownFarm, Ipswich, MA	2007	2007-10-18	Fall	Restored 1	Upstream	Transect 3	2_Transition	2.3	D	17
TownFarm, Ipswich, MA	2007	2007-10-18	Fall	Restored 1	Upstream	Transect 3	3_No_Phragmites	3.3	S	33
TownFarm, Ipswich, MA	2007	2007-10-18	Fall	Restored 1	Upstream	Transect 3	3_No_Phragmites	3.3	M	31
TownFarm, Ipswich, MA	2007	2007-10-18	Fall	Restored 1	Upstream	Transect 3	3_No_Phragmites	3.3	D	29
TownFarm, Ipswich, MA	2008	2008-10-03	Fall	Reference-Post	Downstream	Transect 0	1_Phragmites	1	S	23
TownFarm, Ipswich, MA	2008	2008-10-03	Fall	Reference-Post	Downstream	Transect 0	1_Phragmites	1	M	20
TownFarm, Ipswich, MA	2008	2008-10-03	Fall	Reference-Post	Downstream	Transect 0	1_Phragmites	1	D	4
TownFarm, Ipswich, MA	2008	2008-10-03	Fall	Reference-Post	Downstream	Transect 0	2_Transition	2	M	22	s=mud
TownFarm, Ipswich, MA	2008	2008-10-03	Fall	Reference-Post	Downstream	Transect 0	2_Transition	2	D	20
TownFarm, Ipswich, MA	2008	2008-10-03	Fall	Reference-Post	Downstream	Transect 0	3_No_Phragmites	3	S	19
TownFarm, Ipswich, MA	2008	2008-10-03	Fall	Reference-Post	Downstream	Transect 0	3_No_Phragmites	3	M	23
TownFarm, Ipswich, MA	2008	2008-10-03	Fall	Reference-Post	Downstream	Transect 0	3_No_Phragmites	3	D	25
TownFarm, Ipswich, MA	2008	2008-10-03	Fall	Restored 1	Upstream	Transect 1	1_Phragmites	1.1	S	25
TownFarm, Ipswich, MA	2008	2008-10-03	Fall	Restored 1	Upstream	Transect 1	1_Phragmites	1.1	M	25
TownFarm, Ipswich, MA	2008	2008-10-03	Fall	Restored 1	Upstream	Transect 1	1_Phragmites	1.1	D	32
TownFarm, Ipswich, MA	2008	2008-10-03	Fall	Restored 1	Upstream	Transect 1	2_Transition	2.1	S	25
TownFarm, Ipswich, MA	2008	2008-10-03	Fall	Restored 1	Upstream	Transect 1	2_Transition	2.1	M	30
TownFarm, Ipswich, MA	2008	2008-10-03	Fall	Restored 1	Upstream	Transect 1	2_Transition	2.1	D	18
TownFarm, Ipswich, MA	2008	2008-10-03	Fall	Restored 1	Upstream	Transect 1	3_No_Phragmites	3.1	S	15
TownFarm, Ipswich, MA	2008	2008-10-03	Fall	Restored 1	Upstream	Transect 1	3_No_Phragmites	3.1	M	20
TownFarm, Ipswich, MA	2008	2008-10-03	Fall	Restored 1	Upstream	Transect 1	3_No_Phragmites	3.1	D	11
TownFarm, Ipswich, MA	2008	2008-10-03	Fall	Restored 1	Upstream	Transect 1	3_No_Phragmites	4.1	S	40
TownFarm, Ipswich, MA	2008	2008-10-03	Fall	Restored 1	Upstream	Transect 1	3_No_Phragmites	4.1	M	35
TownFarm, Ipswich, MA	2008	2008-10-03	Fall	Restored 1	Upstream	Transect 1	3_No_Phragmites	4.1	D	30
TownFarm, Ipswich, MA	2008	2008-10-03	Fall	Restored 1	Upstream	Transect 2	1_Phragmites	1.2	S	20
TownFarm, Ipswich, MA	2008	2008-10-03	Fall	Restored 1	Upstream	Transect 2	1_Phragmites	1.2	M	20
TownFarm, Ipswich, MA	2008	2008-10-03	Fall	Restored 1	Upstream	Transect 2	1_Phragmites	1.2	D	10
TownFarm, Ipswich, MA	2008	2008-10-03	Fall	Restored 1	Upstream	Transect 2	2_Transition	2.2	S	15
TownFarm, Ipswich, MA	2008	2008-10-03	Fall	Restored 1	Upstream	Transect 2	2_Transition	2.2	M	25
TownFarm, Ipswich, MA	2008	2008-10-03	Fall	Restored 1	Upstream	Transect 2	2_Transition	2.2	D	15
TownFarm, Ipswich, MA	2008	2008-10-03	Fall	Restored 1	Upstream	Transect 2	3_No_Phragmites	3.2	S	25
TownFarm, Ipswich, MA	2008	2008-10-03	Fall	Restored 1	Upstream	Transect 2	3_No_Phragmites	3.2	M	24	d=mud
TownFarm, Ipswich, MA	2008	2008-10-03	Fall	Restored 1	Upstream	Transect 3	1_Phragmites	1.3	S	27
TownFarm, Ipswich, MA	2008	2008-10-03	Fall	Restored 1	Upstream	Transect 3	1_Phragmites	1.3	M	30
TownFarm, Ipswich, MA	2008	2008-10-03	Fall	Restored 1	Upstream	Transect 3	1_Phragmites	1.3	D	28
TownFarm, Ipswich, MA	2008	2008-10-03	Fall	Restored 1	Upstream	Transect 3	2_Transition	2.3	S	25
TownFarm, Ipswich, MA	2008	2008-10-03	Fall	Restored 1	Upstream	Transect 3	2_Transition	2.3	M	22
TownFarm, Ipswich, MA	2008	2008-10-03	Fall	Restored 1	Upstream	Transect 3	2_Transition	2.3	D	20
TownFarm, Ipswich, MA	2008	2008-10-03	Fall	Restored 1	Upstream	Transect 3	3_No_Phragmites	3.3	S	29
TownFarm, Ipswich, MA	2008	2008-10-03	Fall	Restored 1	Upstream	Transect 3	3_No_Phragmites	3.3	M	29
TownFarm, Ipswich, MA	2008	2008-10-03	Fall	Restored 1	Upstream	Transect 3	3_No_Phragmites	3.3	D	29
TownFarm, Ipswich, MA	2009	2009-10-23	Fall	Reference-Post	Downstream	Transect 0	1_Phragmites	1	S	12
TownFarm, Ipswich, MA	2009	2009-10-23	Fall	Reference-Post	Downstream	Transect 0	1_Phragmites	1	M	16
TownFarm, Ipswich, MA	2009	2009-10-23	Fall	Reference-Post	Downstream	Transect 0	1_Phragmites	1	D	21
TownFarm, Ipswich, MA	2009	2009-10-23	Fall	Reference-Post	Downstream	Transect 0	2_Transition	2	M	18
TownFarm, Ipswich, MA	2009	2009-10-23	Fall	Reference-Post	Downstream	Transect 0	2_Transition	2	D	22
TownFarm, Ipswich, MA	2009	2009-10-23	Fall	Reference-Post	Downstream	Transect 0	3_No_Phragmites	3	S	24
TownFarm, Ipswich, MA	2009	2009-10-23	Fall	Reference-Post	Downstream	Transect 0	3_No_Phragmites	3	M	17
TownFarm, Ipswich, MA	2009	2009-10-23	Fall	Reference-Post	Downstream	Transect 0	3_No_Phragmites	3	D	23
TownFarm, Ipswich, MA	2009	2009-10-23	Fall	Restored 1	Upstream	Transect 1	1_Phragmites	1.1	S	26
TownFarm, Ipswich, MA	2009	2009-10-23	Fall	Restored 1	Upstream	Transect 1	1_Phragmites	1.1	M	18
TownFarm, Ipswich, MA	2009	2009-10-23	Fall	Restored 1	Upstream	Transect 1	1_Phragmites	1.1	D	25
TownFarm, Ipswich, MA	2009	2009-10-23	Fall	Restored 1	Upstream	Transect 1	2_Transition	2.1	S	28
TownFarm, Ipswich, MA	2009	2009-10-23	Fall	Restored 1	Upstream	Transect 1	2_Transition	2.1	M	28
TownFarm, Ipswich, MA	2009	2009-10-23	Fall	Restored 1	Upstream	Transect 1	2_Transition	2.1	D	10
TownFarm, Ipswich, MA	2009	2009-10-23	Fall	Restored 1	Upstream	Transect 1	3_No_Phragmites	3.1	S	22
TownFarm, Ipswich, MA	2009	2009-10-23	Fall	Restored 1	Upstream	Transect 1	3_No_Phragmites	3.1	M	21
TownFarm, Ipswich, MA	2009	2009-10-23	Fall	Restored 1	Upstream	Transect 1	3_No_Phragmites	3.1	D	22
TownFarm, Ipswich, MA	2009	2009-10-23	Fall	Restored 1	Upstream	Transect 1	3_No_Phragmites	4.1	S	36
TownFarm, Ipswich, MA	2009	2009-10-23	Fall	Restored 1	Upstream	Transect 1	3_No_Phragmites	4.1	M	36
TownFarm, Ipswich, MA	2009	2009-10-23	Fall	Restored 1	Upstream	Transect 1	3_No_Phragmites	4.1	D	31
TownFarm, Ipswich, MA	2009	2009-10-23	Fall	Restored 1	Upstream	Transect 2	1_Phragmites	1.2	S	15
TownFarm, Ipswich, MA	2009	2009-10-23	Fall	Restored 1	Upstream	Transect 2	1_Phragmites	1.2	M	15
TownFarm, Ipswich, MA	2009	2009-10-23	Fall	Restored 1	Upstream	Transect 2	1_Phragmites	1.2	D	19
TownFarm, Ipswich, MA	2009	2009-10-23	Fall	Restored 1	Upstream	Transect 2	2_Transition	2.2	M	25	s=mud
TownFarm, Ipswich, MA	2009	2009-10-23	Fall	Restored 1	Upstream	Transect 2	2_Transition	2.2	D	25
TownFarm, Ipswich, MA	2009	2009-10-23	Fall	Restored 1	Upstream	Transect 2	3_No_Phragmites	3.2	S	20
TownFarm, Ipswich, MA	2009	2009-10-23	Fall	Restored 1	Upstream	Transect 2	3_No_Phragmites	3.2	M	30	no cap
TownFarm, Ipswich, MA	2009	2009-10-23	Fall	Restored 1	Upstream	Transect 2	3_No_Phragmites	3.2	D	21
TownFarm, Ipswich, MA	2009	2009-10-23	Fall	Restored 1	Upstream	Transect 3	1_Phragmites	1.3	S	30
TownFarm, Ipswich, MA	2009	2009-10-23	Fall	Restored 1	Upstream	Transect 3	1_Phragmites	1.3	M	28
TownFarm, Ipswich, MA	2009	2009-10-23	Fall	Restored 1	Upstream	Transect 3	1_Phragmites	1.3	D	28
TownFarm, Ipswich, MA	2009	2009-10-23	Fall	Restored 1	Upstream	Transect 3	2_Transition	2.3	S	27
TownFarm, Ipswich, MA	2009	2009-10-23	Fall	Restored 1	Upstream	Transect 3	2_Transition	2.3	M	25
TownFarm, Ipswich, MA	2009	2009-10-23	Fall	Restored 1	Upstream	Transect 3	2_Transition	2.3	D	18
TownFarm, Ipswich, MA	2009	2009-10-23	Fall	Restored 1	Upstream	Transect 3	3_No_Phragmites	3.3	S	25
TownFarm, Ipswich, MA	2009	2009-10-23	Fall	Restored 1	Upstream	Transect 3	3_No_Phragmites	3.3	M	28
TownFarm, Ipswich, MA	2009	2009-10-23	Fall	Restored 1	Upstream	Transect 3	3_No_Phragmites	3.3	D	28
TownFarm, Ipswich, MA	2010	2010-10-29	Fall	Reference-Post	Downstream	Transect 0	1_Phragmites	1	S	24	med=missing
TownFarm, Ipswich, MA	2010	2010-10-29	Fall	Reference-Post	Downstream	Transect 0	1_Phragmites	1	D	20
TownFarm, Ipswich, MA	2010	2010-10-29	Fall	Reference-Post	Downstream	Transect 0	2_Transition	2	S	25
TownFarm, Ipswich, MA	2010	2010-10-29	Fall	Reference-Post	Downstream	Transect 0	2_Transition	2	M	21
TownFarm, Ipswich, MA	2010	2010-10-29	Fall	Reference-Post	Downstream	Transect 0	2_Transition	2	D	20
TownFarm, Ipswich, MA	2010	2010-10-29	Fall	Reference-Post	Downstream	Transect 0	2_Transition	3	S	30
TownFarm, Ipswich, MA	2010	2010-10-29	Fall	Reference-Post	Downstream	Transect 0	2_Transition	3	M	25
TownFarm, Ipswich, MA	2010	2010-10-29	Fall	Reference-Post	Downstream	Transect 0	2_Transition	3	D	21
TownFarm, Ipswich, MA	2010	2010-10-29	Fall	Restored 1	Upstream	Transect 1	1_Phragmites	1.1	S	28
TownFarm, Ipswich, MA	2010	2010-10-29	Fall	Restored 1	Upstream	Transect 1	1_Phragmites	1.1	M	24
TownFarm, Ipswich, MA	2010	2010-10-29	Fall	Restored 1	Upstream	Transect 1	1_Phragmites	1.1	D	36
TownFarm, Ipswich, MA	2010	2010-10-29	Fall	Restored 1	Upstream	Transect 1	2_Transition	2.1	M	31	s=missing
TownFarm, Ipswich, MA	2010	2010-10-29	Fall	Restored 1	Upstream	Transect 1	2_Transition	2.1	D	14
TownFarm, Ipswich, MA	2010	2010-10-29	Fall	Restored 1	Upstream	Transect 1	3_No_Phragmites	3.1	S	40
TownFarm, Ipswich, MA	2010	2010-10-29	Fall	Restored 1	Upstream	Transect 1	3_No_Phragmites	3.1	M	35
TownFarm, Ipswich, MA	2010	2010-10-29	Fall	Restored 1	Upstream	Transect 1	3_No_Phragmites	3.1	D	30
TownFarm, Ipswich, MA	2010	2010-10-29	Fall	Restored 1	Upstream	Transect 2	1_Phragmites	1.2	S	25
TownFarm, Ipswich, MA	2010	2010-10-29	Fall	Restored 1	Upstream	Transect 2	1_Phragmites	1.2	M	25
TownFarm, Ipswich, MA	2010	2010-10-29	Fall	Restored 1	Upstream	Transect 2	1_Phragmites	1.2	D	26
TownFarm, Ipswich, MA	2010	2010-10-29	Fall	Restored 1	Upstream	Transect 2	2_Transition	2.2	S	26
TownFarm, Ipswich, MA	2010	2010-10-29	Fall	Restored 1	Upstream	Transect 2	2_Transition	2.2	M	30
TownFarm, Ipswich, MA	2010	2010-10-29	Fall	Restored 1	Upstream	Transect 2	2_Transition	2.2	D	28
TownFarm, Ipswich, MA	2010	2010-10-29	Fall	Restored 1	Upstream	Transect 2	3_No_Phragmites	3.2	S	27
TownFarm, Ipswich, MA	2010	2010-10-29	Fall	Restored 1	Upstream	Transect 2	3_No_Phragmites	3.2	M	20
TownFarm, Ipswich, MA	2010	2010-10-29	Fall	Restored 1	Upstream	Transect 2	3_No_Phragmites	3.2	D	20
TownFarm, Ipswich, MA	2010	2010-10-29	Fall	Restored 1	Upstream	Transect 3	1_Phragmites	1.3	S	33
TownFarm, Ipswich, MA	2010	2010-10-29	Fall	Restored 1	Upstream	Transect 3	1_Phragmites	1.3	M	30
TownFarm, Ipswich, MA	2010	2010-10-29	Fall	Restored 1	Upstream	Transect 3	1_Phragmites	1.3	D	26
TownFarm, Ipswich, MA	2010	2010-10-29	Fall	Restored 1	Upstream	Transect 3	2_Transition	2.3	S	32
TownFarm, Ipswich, MA	2010	2010-10-29	Fall	Restored 1	Upstream	Transect 3	2_Transition	2.3	M	25
TownFarm, Ipswich, MA	2010	2010-10-29	Fall	Restored 1	Upstream	Transect 3	2_Transition	2.3	D	18.5
TownFarm, Ipswich, MA	2010	2010-10-29	Fall	Restored 1	Upstream	Transect 3	3_No_Phragmites	3.3	S	34
TownFarm, Ipswich, MA	2010	2010-10-29	Fall	Restored 1	Upstream	Transect 3	3_No_Phragmites	3.3	M	29
TownFarm, Ipswich, MA	2010	2010-10-29	Fall	Restored 1	Upstream	Transect 3	3_No_Phragmites	3.3	D	30
TownFarm, Ipswich, MA	2011	2011-11-02	Fall	Reference-Post	Downstream	Transect 0	2_Transition	3	M	20	Wells 1, 2 missing all (s,m,d)
TownFarm, Ipswich, MA	2011	2011-11-02	Fall	Reference-Post	Downstream	Transect 0	2_Transition	3	D	22
TownFarm, Ipswich, MA	2011	2011-11-02	Fall	Restored 1	Upstream	Transect 1	1_Phragmites	1.1	S	20
TownFarm, Ipswich, MA	2011	2011-11-02	Fall	Restored 1	Upstream	Transect 1	1_Phragmites	1.1	M	25
TownFarm, Ipswich, MA	2011	2011-11-02	Fall	Restored 1	Upstream	Transect 1	1_Phragmites	1.1	D	35
TownFarm, Ipswich, MA	2011	2011-11-02	Fall	Restored 1	Upstream	Transect 1	2_Transition	2.1	S	22	medium=mud
TownFarm, Ipswich, MA	2011	2011-11-02	Fall	Restored 1	Upstream	Transect 1	2_Transition	2.1	D	23
TownFarm, Ipswich, MA	2011	2011-11-02	Fall	Restored 1	Upstream	Transect 1	2_Transition	4.1	S	30
TownFarm, Ipswich, MA	2011	2011-11-02	Fall	Restored 1	Upstream	Transect 1	2_Transition	4.1	M	36
TownFarm, Ipswich, MA	2011	2011-11-02	Fall	Restored 1	Upstream	Transect 1	2_Transition	4.1	D	31	Well 3 missing (s,m,d)
TownFarm, Ipswich, MA	2011	2011-11-02	Fall	Restored 1	Upstream	Transect 2	1_Phragmites	1.2	S	13
TownFarm, Ipswich, MA	2011	2011-11-02	Fall	Restored 1	Upstream	Transect 2	1_Phragmites	1.2	M	20
TownFarm, Ipswich, MA	2011	2011-11-02	Fall	Restored 1	Upstream	Transect 2	1_Phragmites	1.2	D	22
TownFarm, Ipswich, MA	2011	2011-11-02	Fall	Restored 1	Upstream	Transect 2	2_Transition	2.2	M	27
TownFarm, Ipswich, MA	2011	2011-11-02	Fall	Restored 1	Upstream	Transect 2	2_Transition	2.2	D	25
TownFarm, Ipswich, MA	2011	2011-11-02	Fall	Restored 1	Upstream	Transect 2	3_No_Phragmites	3.2	S	15
TownFarm, Ipswich, MA	2011	2011-11-02	Fall	Restored 1	Upstream	Transect 2	3_No_Phragmites	3.2	M	20
TownFarm, Ipswich, MA	2011	2011-11-02	Fall	Restored 1	Upstream	Transect 2	3_No_Phragmites	3.2	D	19
TownFarm, Ipswich, MA	2011	2011-11-02	Fall	Restored 1	Upstream	Transect 3	1_Phragmites	1.3	S	28
TownFarm, Ipswich, MA	2011	2011-11-02	Fall	Restored 1	Upstream	Transect 3	1_Phragmites	1.3	M	34
TownFarm, Ipswich, MA	2011	2011-11-02	Fall	Restored 1	Upstream	Transect 3	1_Phragmites	1.3	D	31
TownFarm, Ipswich, MA	2011	2011-11-02	Fall	Restored 1	Upstream	Transect 3	2_Transition	2.3	S	32
TownFarm, Ipswich, MA	2011	2011-11-02	Fall	Restored 1	Upstream	Transect 3	2_Transition	2.3	M	25
TownFarm, Ipswich, MA	2011	2011-11-02	Fall	Restored 1	Upstream	Transect 3	2_Transition	2.3	D	20
TownFarm, Ipswich, MA	2011	2011-11-02	Fall	Restored 1	Upstream	Transect 3	3_No_Phragmites	3.3	S	33
TownFarm, Ipswich, MA	2011	2011-11-02	Fall	Restored 1	Upstream	Transect 3	3_No_Phragmites	3.3	M	31
TownFarm, Ipswich, MA	2011	2011-11-02	Fall	Restored 1	Upstream	Transect 3	3_No_Phragmites	3.3	D	30
TownFarm, Ipswich, MA	2012	2012-10-23	Fall	Reference-Post	Downstream	Transect 0	1_Phragmites	1	S	15
TownFarm, Ipswich, MA	2012	2012-10-23	Fall	Reference-Post	Downstream	Transect 0	1_Phragmites	1	D	10	m=mud
TownFarm, Ipswich, MA	2012	2012-10-23	Fall	Reference-Post	Downstream	Transect 0	2_Transition	2	S	20
TownFarm, Ipswich, MA	2012	2012-10-23	Fall	Reference-Post	Downstream	Transect 0	2_Transition	2	M	25
TownFarm, Ipswich, MA	2012	2012-10-23	Fall	Reference-Post	Downstream	Transect 0	2_Transition	2	D	20
TownFarm, Ipswich, MA	2012	2012-10-23	Fall	Reference-Post	Downstream	Transect 0	3_No_Phragmites	3	S	25
TownFarm, Ipswich, MA	2012	2012-10-23	Fall	Reference-Post	Downstream	Transect 0	3_No_Phragmites	3	M	23
TownFarm, Ipswich, MA	2012	2012-10-23	Fall	Reference-Post	Downstream	Transect 0	3_No_Phragmites	3	D	27
TownFarm, Ipswich, MA	2012	2012-10-23	Fall	Restored 1	Upstream	Transect 1	1_Phragmites	1.1	S	35
TownFarm, Ipswich, MA	2012	2012-10-23	Fall	Restored 1	Upstream	Transect 1	1_Phragmites	1.1	M	25
TownFarm, Ipswich, MA	2012	2012-10-23	Fall	Restored 1	Upstream	Transect 1	1_Phragmites	1.1	D	15
TownFarm, Ipswich, MA	2012	2012-10-23	Fall	Restored 1	Upstream	Transect 1	2_Transition	2.1	S	33
TownFarm, Ipswich, MA	2012	2012-10-23	Fall	Restored 1	Upstream	Transect 1	2_Transition	2.1	M	38
TownFarm, Ipswich, MA	2012	2012-10-23	Fall	Restored 1	Upstream	Transect 1	2_Transition	2.1	D	25
TownFarm, Ipswich, MA	2012	2012-10-23	Fall	Restored 1	Upstream	Transect 1	3_No_Phragmites	3.1	M	32	s=missing
TownFarm, Ipswich, MA	2012	2012-10-23	Fall	Restored 1	Upstream	Transect 1	3_No_Phragmites	3.1	D	29
TownFarm, Ipswich, MA	2012	2012-10-23	Fall	Restored 1	Upstream	Transect 1	3_No_Phragmites	4.1	S	35
TownFarm, Ipswich, MA	2012	2012-10-23	Fall	Restored 1	Upstream	Transect 1	3_No_Phragmites	4.1	M	43
TownFarm, Ipswich, MA	2012	2012-10-23	Fall	Restored 1	Upstream	Transect 1	3_No_Phragmites	4.1	D	37
TownFarm, Ipswich, MA	2012	2012-10-23	Fall	Restored 1	Upstream	Transect 2	1_Phragmites	1.2	S	25
TownFarm, Ipswich, MA	2012	2012-10-23	Fall	Restored 1	Upstream	Transect 2	1_Phragmites	1.2	M	30
TownFarm, Ipswich, MA	2012	2012-10-23	Fall	Restored 1	Upstream	Transect 2	1_Phragmites	1.2	D	25
TownFarm, Ipswich, MA	2012	2012-10-23	Fall	Restored 1	Upstream	Transect 2	2_Transition	2.2	M	30	S=mud
TownFarm, Ipswich, MA	2012	2012-10-23	Fall	Restored 1	Upstream	Transect 2	2_Transition	2.2	D	27
TownFarm, Ipswich, MA	2012	2012-10-23	Fall	Restored 1	Upstream	Transect 2	3_No_Phragmites	3.2	S	58	no cover
TownFarm, Ipswich, MA	2012	2012-10-23	Fall	Restored 1	Upstream	Transect 2	3_No_Phragmites	3.2	M	20
TownFarm, Ipswich, MA	2012	2012-10-23	Fall	Restored 1	Upstream	Transect 2	3_No_Phragmites	3.2	D	23
TownFarm, Ipswich, MA	2012	2012-10-23	Fall	Restored 1	Upstream	Transect 3	1_Phragmites	1.3	S	40
TownFarm, Ipswich, MA	2012	2012-10-23	Fall	Restored 1	Upstream	Transect 3	1_Phragmites	1.3	M	35
TownFarm, Ipswich, MA	2012	2012-10-23	Fall	Restored 1	Upstream	Transect 3	1_Phragmites	1.3	D	30
TownFarm, Ipswich, MA	2012	2012-10-23	Fall	Restored 1	Upstream	Transect 3	2_Transition	2.3	S	33
TownFarm, Ipswich, MA	2012	2012-10-23	Fall	Restored 1	Upstream	Transect 3	2_Transition	2.3	M	25
TownFarm, Ipswich, MA	2012	2012-10-23	Fall	Restored 1	Upstream	Transect 3	2_Transition	2.3	D	17
TownFarm, Ipswich, MA	2012	2012-10-23	Fall	Restored 1	Upstream	Transect 3	3_No_Phragmites	3.3	S	34
TownFarm, Ipswich, MA	2012	2012-10-23	Fall	Restored 1	Upstream	Transect 3	3_No_Phragmites	3.3	M	31
TownFarm, Ipswich, MA	2012	2012-10-23	Fall	Restored 1	Upstream	Transect 3	3_No_Phragmites	3.3	D	30
TownFarm, Ipswich, MA	2013	2013-10-11	Fall	Reference-Post	Downstream	Transect 0	1_Phragmites	1	S	21
TownFarm, Ipswich, MA	2013	2013-10-11	Fall	Reference-Post	Downstream	Transect 0	1_Phragmites	1	M	13
TownFarm, Ipswich, MA	2013	2013-10-11	Fall	Reference-Post	Downstream	Transect 0	1_Phragmites	1	D	18
TownFarm, Ipswich, MA	2013	2013-10-11	Fall	Reference-Post	Downstream	Transect 0	2_Transition	2	S	19
TownFarm, Ipswich, MA	2013	2013-10-11	Fall	Reference-Post	Downstream	Transect 0	2_Transition	2	M	20
TownFarm, Ipswich, MA	2013	2013-10-11	Fall	Reference-Post	Downstream	Transect 0	2_Transition	2	D	28
TownFarm, Ipswich, MA	2013	2013-10-11	Fall	Reference-Post	Downstream	Transect 0	3_No_Phragmites	3	S	25
TownFarm, Ipswich, MA	2013	2013-10-11	Fall	Reference-Post	Downstream	Transect 0	3_No_Phragmites	3	M	20
TownFarm, Ipswich, MA	2013	2013-10-11	Fall	Reference-Post	Downstream	Transect 0	3_No_Phragmites	3	D	23
TownFarm, Ipswich, MA	2013	2013-10-11	Fall	Restored 1	Upstream	Transect 1	1_Phragmites	1.1	S	30
TownFarm, Ipswich, MA	2013	2013-10-11	Fall	Restored 1	Upstream	Transect 1	1_Phragmites	1.1	M	22
TownFarm, Ipswich, MA	2013	2013-10-11	Fall	Restored 1	Upstream	Transect 1	1_Phragmites	1.1	D	20
TownFarm, Ipswich, MA	2013	2013-10-11	Fall	Restored 1	Upstream	Transect 1	2_Transition	2.1	S	33
TownFarm, Ipswich, MA	2013	2013-10-11	Fall	Restored 1	Upstream	Transect 1	2_Transition	2.1	M	37
TownFarm, Ipswich, MA	2013	2013-10-11	Fall	Restored 1	Upstream	Transect 1	2_Transition	2.1	D	35
TownFarm, Ipswich, MA	2013	2013-10-11	Fall	Restored 1	Upstream	Transect 1	3_No_Phragmites	3.1	S	32
TownFarm, Ipswich, MA	2013	2013-10-11	Fall	Restored 1	Upstream	Transect 1	3_No_Phragmites	3.1	M	28
TownFarm, Ipswich, MA	2013	2013-10-11	Fall	Restored 1	Upstream	Transect 1	3_No_Phragmites	3.1	D	22
TownFarm, Ipswich, MA	2013	2013-10-11	Fall	Restored 1	Upstream	Transect 1	4_Transition	4.1	S	35
TownFarm, Ipswich, MA	2013	2013-10-11	Fall	Restored 1	Upstream	Transect 1	4_Transition	4.1	M	31
TownFarm, Ipswich, MA	2013	2013-10-11	Fall	Restored 1	Upstream	Transect 1	4_Transition	4.1	D	26
TownFarm, Ipswich, MA	2013	2013-10-11	Fall	Restored 1	Upstream	Transect 2	1_Phragmites	1.2	S	26
TownFarm, Ipswich, MA	2013	2013-10-11	Fall	Restored 1	Upstream	Transect 2	1_Phragmites	1.2	M	25
TownFarm, Ipswich, MA	2013	2013-10-11	Fall	Restored 1	Upstream	Transect 2	1_Phragmites	1.2	D	20
TownFarm, Ipswich, MA	2013	2013-10-11	Fall	Restored 1	Upstream	Transect 2	2_Transition	2.2	S	32
TownFarm, Ipswich, MA	2013	2013-10-11	Fall	Restored 1	Upstream	Transect 2	2_Transition	2.2	M	29
TownFarm, Ipswich, MA	2013	2013-10-11	Fall	Restored 1	Upstream	Transect 2	2_Transition	2.2	D	20
TownFarm, Ipswich, MA	2013	2013-10-11	Fall	Restored 1	Upstream	Transect 2	3_No_Phragmites	3.2	M	22	s= missing. D=upsside down. 60 is wrong. (Well was in upside down._
TownFarm, Ipswich, MA	2013	2013-10-11	Fall	Restored 1	Upstream	Transect 3	1_Phragmites	1.3	S	32
TownFarm, Ipswich, MA	2013	2013-10-11	Fall	Restored 1	Upstream	Transect 3	1_Phragmites	1.3	M	30
TownFarm, Ipswich, MA	2013	2013-10-11	Fall	Restored 1	Upstream	Transect 3	1_Phragmites	1.3	D	25
TownFarm, Ipswich, MA	2013	2013-10-11	Fall	Restored 1	Upstream	Transect 3	2_Transition	2.3	S	29
TownFarm, Ipswich, MA	2013	2013-10-11	Fall	Restored 1	Upstream	Transect 3	2_Transition	2.3	M	23
TownFarm, Ipswich, MA	2013	2013-10-11	Fall	Restored 1	Upstream	Transect 3	2_Transition	2.3	D	16
TownFarm, Ipswich, MA	2013	2013-10-11	Fall	Restored 1	Upstream	Transect 3	3_No_Phragmites	3.3	S	31
TownFarm, Ipswich, MA	2013	2013-10-11	Fall	Restored 1	Upstream	Transect 3	3_No_Phragmites	3.3	M	27
TownFarm, Ipswich, MA	2013	2013-10-11	Fall	Restored 1	Upstream	Transect 3	3_No_Phragmites	3.3	D	28
TownFarm, Ipswich, MA	2014	2014-10-30	Fall	Reference-Post	Downstream	Transect 0	1_Phragmites	1	S	21
TownFarm, Ipswich, MA	2014	2014-10-30	Fall	Reference-Post	Downstream	Transect 0	1_Phragmites	1	M	20
TownFarm, Ipswich, MA	2014	2014-10-30	Fall	Reference-Post	Downstream	Transect 0	1_Phragmites	1	D	15
TownFarm, Ipswich, MA	2014	2014-10-30	Fall	Reference-Post	Downstream	Transect 0	2_Transition	2	S	21
TownFarm, Ipswich, MA	2014	2014-10-30	Fall	Reference-Post	Downstream	Transect 0	2_Transition	2	M	21
TownFarm, Ipswich, MA	2014	2014-10-30	Fall	Reference-Post	Downstream	Transect 0	2_Transition	2	D	20
TownFarm, Ipswich, MA	2014	2014-10-30	Fall	Reference-Post	Downstream	Transect 0	3_No_Phragmites	3	S	26
TownFarm, Ipswich, MA	2014	2014-10-30	Fall	Reference-Post	Downstream	Transect 0	3_No_Phragmites	3	M	17
TownFarm, Ipswich, MA	2014	2014-10-30	Fall	Reference-Post	Downstream	Transect 0	3_No_Phragmites	3	D	22
TownFarm, Ipswich, MA	2014	2014-10-30	Fall	Restored 1	Upstream	Transect 1	1_Phragmites	1.1	S	30
TownFarm, Ipswich, MA	2014	2014-10-30	Fall	Restored 1	Upstream	Transect 1	1_Phragmites	1.1	M	26
TownFarm, Ipswich, MA	2014	2014-10-30	Fall	Restored 1	Upstream	Transect 1	1_Phragmites	1.1	D	25
TownFarm, Ipswich, MA	2014	2014-10-30	Fall	Restored 1	Upstream	Transect 1	2_Transition	2.1	S	29
TownFarm, Ipswich, MA	2014	2014-10-30	Fall	Restored 1	Upstream	Transect 1	2_Transition	2.1	M	24
TownFarm, Ipswich, MA	2014	2014-10-30	Fall	Restored 1	Upstream	Transect 1	2_Transition	2.1	D	25
TownFarm, Ipswich, MA	2014	2014-10-30	Fall	Restored 1	Upstream	Transect 1	3_No_Phragmites	3.1	S	26
TownFarm, Ipswich, MA	2014	2014-10-30	Fall	Restored 1	Upstream	Transect 1	3_No_Phragmites	3.1	M	25
TownFarm, Ipswich, MA	2014	2014-10-30	Fall	Restored 1	Upstream	Transect 1	3_No_Phragmites	3.1	D	26
TownFarm, Ipswich, MA	2014	2014-10-30	Fall	Restored 1	Upstream	Transect 1	4_Transition	4.1	S	35
TownFarm, Ipswich, MA	2014	2014-10-30	Fall	Restored 1	Upstream	Transect 1	4_Transition	4.1	M	25
TownFarm, Ipswich, MA	2014	2014-10-30	Fall	Restored 1	Upstream	Transect 1	4_Transition	4.1	D	24
TownFarm, Ipswich, MA	2014	2014-10-30	Fall	Restored 1	Upstream	Transect 2	1_Phragmites	1.2	S	24
TownFarm, Ipswich, MA	2014	2014-10-30	Fall	Restored 1	Upstream	Transect 2	1_Phragmites	1.2	M	26
TownFarm, Ipswich, MA	2014	2014-10-30	Fall	Restored 1	Upstream	Transect 2	1_Phragmites	1.2	D	25
TownFarm, Ipswich, MA	2014	2014-10-30	Fall	Restored 1	Upstream	Transect 2	2_Transition	2.2	S	20
TownFarm, Ipswich, MA	2014	2014-10-30	Fall	Restored 1	Upstream	Transect 2	2_Transition	2.2	M	30
TownFarm, Ipswich, MA	2014	2014-10-30	Fall	Restored 1	Upstream	Transect 2	2_Transition	2.2	D	24
TownFarm, Ipswich, MA	2014	2014-10-30	Fall	Restored 1	Upstream	Transect 2	3_No_Phragmites	3.2	S	25
TownFarm, Ipswich, MA	2014	2014-10-30	Fall	Restored 1	Upstream	Transect 2	3_No_Phragmites	3.2	M	21
TownFarm, Ipswich, MA	2014	2014-10-30	Fall	Restored 1	Upstream	Transect 2	3_No_Phragmites	3.2	D	21
TownFarm, Ipswich, MA	2014	2014-10-30	Fall	Restored 1	Upstream	Transect 3	1_Phragmites	1.3	S	35
TownFarm, Ipswich, MA	2014	2014-10-30	Fall	Restored 1	Upstream	Transect 3	1_Phragmites	1.3	M	29
TownFarm, Ipswich, MA	2014	2014-10-30	Fall	Restored 1	Upstream	Transect 3	1_Phragmites	1.3	D	26
TownFarm, Ipswich, MA	2014	2014-10-30	Fall	Restored 1	Upstream	Transect 3	2_Transition	2.3	S	29
TownFarm, Ipswich, MA	2014	2014-10-30	Fall	Restored 1	Upstream	Transect 3	2_Transition	2.3	M	20
TownFarm, Ipswich, MA	2014	2014-10-30	Fall	Restored 1	Upstream	Transect 3	2_Transition	2.3	D	15
TownFarm, Ipswich, MA	2014	2014-10-30	Fall	Restored 1	Upstream	Transect 3	3_No_Phragmites	3.3	S	31
TownFarm, Ipswich, MA	2014	2014-10-30	Fall	Restored 1	Upstream	Transect 3	3_No_Phragmites	3.3	M	27
TownFarm, Ipswich, MA	2014	2014-10-30	Fall	Restored 1	Upstream	Transect 3	3_No_Phragmites	3.3	D	26
TownFarm, Ipswich, MA	2015	2015-10-30	Fall	Reference-Post	Downstream	Transect 0	1_Phragmites	1	S	23
TownFarm, Ipswich, MA	2015	2015-10-30	Fall	Reference-Post	Downstream	Transect 0	1_Phragmites	1	M	21
TownFarm, Ipswich, MA	2015	2015-10-30	Fall	Reference-Post	Downstream	Transect 0	1_Phragmites	1	D	16
TownFarm, Ipswich, MA	2015	2015-10-30	Fall	Reference-Post	Downstream	Transect 0	2_Transition	2	S	20
TownFarm, Ipswich, MA	2015	2015-10-30	Fall	Reference-Post	Downstream	Transect 0	2_Transition	2	M	21
TownFarm, Ipswich, MA	2015	2015-10-30	Fall	Reference-Post	Downstream	Transect 0	2_Transition	2	D	20
TownFarm, Ipswich, MA	2015	2015-10-30	Fall	Reference-Post	Downstream	Transect 0	3_No_Phragmites	3	S	23
TownFarm, Ipswich, MA	2015	2015-10-30	Fall	Reference-Post	Downstream	Transect 0	3_No_Phragmites	3	M	21
TownFarm, Ipswich, MA	2015	2015-10-30	Fall	Reference-Post	Downstream	Transect 0	3_No_Phragmites	3	D	24
TownFarm, Ipswich, MA	2015	2015-10-30	Fall	Restored 1	Upstream	Transect 1	1_Phragmites	1.1	S	34
TownFarm, Ipswich, MA	2015	2015-10-30	Fall	Restored 1	Upstream	Transect 1	1_Phragmites	1.1	M	26
TownFarm, Ipswich, MA	2015	2015-10-30	Fall	Restored 1	Upstream	Transect 1	1_Phragmites	1.1	D	24
TownFarm, Ipswich, MA	2015	2015-10-30	Fall	Restored 1	Upstream	Transect 1	3_No_Phragmites	3.1	M	25	Missing wells. Need to replace.
TownFarm, Ipswich, MA	2015	2015-10-30	Fall	Restored 1	Upstream	Transect 1	4_Transition	4.1	D	35
TownFarm, Ipswich, MA	2015	2015-10-30	Fall	Restored 1	Upstream	Transect 2	1_Phragmites	1.2	S	26
TownFarm, Ipswich, MA	2015	2015-10-30	Fall	Restored 1	Upstream	Transect 2	1_Phragmites	1.2	M	24
TownFarm, Ipswich, MA	2015	2015-10-30	Fall	Restored 1	Upstream	Transect 2	1_Phragmites	1.2	D	21
TownFarm, Ipswich, MA	2015	2015-10-30	Fall	Restored 1	Upstream	Transect 2	2_Transition	2.2	D	20
TownFarm, Ipswich, MA	2015	2015-10-30	Fall	Restored 1	Upstream	Transect 2	3_No_Phragmites	3.2	S	31
TownFarm, Ipswich, MA	2015	2015-10-30	Fall	Restored 1	Upstream	Transect 2	3_No_Phragmites	3.2	M	22
TownFarm, Ipswich, MA	2015	2015-10-30	Fall	Restored 1	Upstream	Transect 2	3_No_Phragmites	3.2	D	23
TownFarm, Ipswich, MA	2015	2015-10-30	Fall	Restored 1	Upstream	Transect 3	1_Phragmites	1.3	S	35
TownFarm, Ipswich, MA	2015	2015-10-30	Fall	Restored 1	Upstream	Transect 3	1_Phragmites	1.3	M	33
TownFarm, Ipswich, MA	2015	2015-10-30	Fall	Restored 1	Upstream	Transect 3	1_Phragmites	1.3	D	34
TownFarm, Ipswich, MA	2015	2015-10-30	Fall	Restored 1	Upstream	Transect 3	2_Transition	2.3	S	34
TownFarm, Ipswich, MA	2015	2015-10-30	Fall	Restored 1	Upstream	Transect 3	2_Transition	2.3	M	26
TownFarm, Ipswich, MA	2015	2015-10-30	Fall	Restored 1	Upstream	Transect 3	2_Transition	2.3	D	18
TownFarm, Ipswich, MA	2015	2015-10-30	Fall	Restored 1	Upstream	Transect 3	3_No_Phragmites	3.3	S	35
TownFarm, Ipswich, MA	2015	2015-10-30	Fall	Restored 1	Upstream	Transect 3	3_No_Phragmites	3.3	M	31
TownFarm, Ipswich, MA	2015	2015-10-30	Fall	Restored 1	Upstream	Transect 3	3_No_Phragmites	3.3	D	30
TownFarm, Ipswich, MA	2016	2016-10-20	Fall	Reference-Post	Downstream	Transect 0	1_Phragmites	1	S	19
TownFarm, Ipswich, MA	2016	2016-10-20	Fall	Reference-Post	Downstream	Transect 0	1_Phragmites	1	M	19
TownFarm, Ipswich, MA	2016	2016-10-20	Fall	Reference-Post	Downstream	Transect 0	1_Phragmites	1	D	19
TownFarm, Ipswich, MA	2016	2016-10-20	Fall	Reference-Post	Downstream	Transect 0	2_Transition	2	S	37
TownFarm, Ipswich, MA	2016	2016-10-20	Fall	Reference-Post	Downstream	Transect 0	2_Transition	2	M	30
TownFarm, Ipswich, MA	2016	2016-10-20	Fall	Reference-Post	Downstream	Transect 0	2_Transition	2	D	18	3.0=no data
TownFarm, Ipswich, MA	2016	2016-10-20	Fall	Reference-Post	Downstream	Transect 0	3_No_Phragmites	3	S	39
TownFarm, Ipswich, MA	2016	2016-10-20	Fall	Reference-Post	Downstream	Transect 0	3_No_Phragmites	3	M	20
TownFarm, Ipswich, MA	2016	2016-10-20	Fall	Reference-Post	Downstream	Transect 0	3_No_Phragmites	3	D	21
TownFarm, Ipswich, MA	2016	2016-10-20	Fall	Restored 1	Upstream	Transect 1	1_Phragmites	1.1	S	40
TownFarm, Ipswich, MA	2016	2016-10-20	Fall	Restored 1	Upstream	Transect 1	1_Phragmites	1.1	M	21
TownFarm, Ipswich, MA	2016	2016-10-20	Fall	Restored 1	Upstream	Transect 1	1_Phragmites	1.1	D	27
TownFarm, Ipswich, MA	2016	2016-10-20	Fall	Restored 1	Upstream	Transect 1	1_Phragmites	2.1	S	35	S,M,D=no tape
TownFarm, Ipswich, MA	2016	2016-10-20	Fall	Restored 1	Upstream	Transect 1	1_Phragmites	2.1	M	34
TownFarm, Ipswich, MA	2016	2016-10-20	Fall	Restored 1	Upstream	Transect 1	1_Phragmites	2.1	D	25
TownFarm, Ipswich, MA	2016	2016-10-20	Fall	Restored 1	Upstream	Transect 1	3_No_Phragmites	3.1	S	36
TownFarm, Ipswich, MA	2016	2016-10-20	Fall	Restored 1	Upstream	Transect 1	3_No_Phragmites	3.1	M	35
TownFarm, Ipswich, MA	2016	2016-10-20	Fall	Restored 1	Upstream	Transect 1	3_No_Phragmites	3.1	D	42
TownFarm, Ipswich, MA	2016	2016-10-20	Fall	Restored 1	Upstream	Transect 1	3_No_Phragmites	4.1	S	36
TownFarm, Ipswich, MA	2016	2016-10-20	Fall	Restored 1	Upstream	Transect 1	3_No_Phragmites	4.1	M	33
TownFarm, Ipswich, MA	2016	2016-10-20	Fall	Restored 1	Upstream	Transect 1	4_Transition	4.1	D	47	1.2 s,m,d= missing
TownFarm, Ipswich, MA	2016	2016-10-20	Fall	Restored 1	Upstream	Transect 2	2_Transition	2.2	S	32	M=missing
TownFarm, Ipswich, MA	2016	2016-10-20	Fall	Restored 1	Upstream	Transect 2	2_Transition	2.2	D	33
TownFarm, Ipswich, MA	2016	2016-10-20	Fall	Restored 1	Upstream	Transect 2	3_No_Phragmites	3.2	S	22	M=missing
TownFarm, Ipswich, MA	2016	2016-10-20	Fall	Restored 1	Upstream	Transect 2	3_No_Phragmites	3.2	D	14
TownFarm, Ipswich, MA	2016	2016-10-20	Fall	Restored 1	Upstream	Transect 3	1_Phragmites	1.3	S	37
TownFarm, Ipswich, MA	2016	2016-10-20	Fall	Restored 1	Upstream	Transect 3	1_Phragmites	1.3	M	32
TownFarm, Ipswich, MA	2016	2016-10-20	Fall	Restored 1	Upstream	Transect 3	1_Phragmites	1.3	D	28
TownFarm, Ipswich, MA	2016	2016-10-20	Fall	Restored 1	Upstream	Transect 3	2_Transition	2.3	S	41
TownFarm, Ipswich, MA	2016	2016-10-20	Fall	Restored 1	Upstream	Transect 3	2_Transition	2.3	M	28
TownFarm, Ipswich, MA	2016	2016-10-20	Fall	Restored 1	Upstream	Transect 3	2_Transition	2.3	D	20
TownFarm, Ipswich, MA	2016	2016-10-20	Fall	Restored 1	Upstream	Transect 3	3_No_Phragmites	3.3	S	40
TownFarm, Ipswich, MA	2016	2016-10-20	Fall	Restored 1	Upstream	Transect 3	3_No_Phragmites	3.3	M	29
TownFarm, Ipswich, MA	2016	2016-10-20	Fall	Restored 1	Upstream	Transect 3	3_No_Phragmites	3.3	D	29
TownFarm, Ipswich, MA	2016	2016-11-01	Fall	Reference-Post	Downstream	Transect 0	3_No_Phragmites	3	S	27
TownFarm, Ipswich, MA	2016	2016-11-01	Fall	Reference-Post	Downstream	Transect 0	3_No_Phragmites	3	M	25
TownFarm, Ipswich, MA	2016	2016-11-01	Fall	Reference-Post	Downstream	Transect 0	3_No_Phragmites	3	D	25
TownFarm, Ipswich, MA	2016	2016-11-01	Fall	Restored 1	Upstream	Transect 2	1_Phragmites	1.2	D	34	S, M=dry
TownFarm, Ipswich, MA	2016	2016-11-01	Fall	Restored 1	Upstream	Transect 2	2_Transition	2.2	M	35	35
TownFarm, Ipswich, MA	2017	2017-09-28	Fall	Reference-Post	Downstream	Transect 0	1_Phragmites	1	S	14
TownFarm, Ipswich, MA	2017	2017-09-28	Fall	Reference-Post	Downstream	Transect 0	1_Phragmites	1	M	20
TownFarm, Ipswich, MA	2017	2017-09-28	Fall	Reference-Post	Downstream	Transect 0	1_Phragmites	1	D	15
TownFarm, Ipswich, MA	2017	2017-09-28	Fall	Reference-Post	Downstream	Transect 0	2_Transition	2	S	25
TownFarm, Ipswich, MA	2017	2017-09-28	Fall	Reference-Post	Downstream	Transect 0	2_Transition	2	M	26
TownFarm, Ipswich, MA	2017	2017-09-28	Fall	Reference-Post	Downstream	Transect 0	2_Transition	2	D	22
TownFarm, Ipswich, MA	2017	2017-09-28	Fall	Reference-Post	Downstream	Transect 0	3_No_Phragmites	3	S	21
TownFarm, Ipswich, MA	2017	2017-09-28	Fall	Reference-Post	Downstream	Transect 0	3_No_Phragmites	3	M	20
TownFarm, Ipswich, MA	2017	2017-09-28	Fall	Reference-Post	Downstream	Transect 0	3_No_Phragmites	3	D	20
TownFarm, Ipswich, MA	2017	2017-09-28	Fall	Restored 1	Upstream	Transect 1	1_Phragmites	1.1	M	25	s= dry
TownFarm, Ipswich, MA	2017	2017-09-28	Fall	Restored 1	Upstream	Transect 1	1_Phragmites	1.1	D	30
TownFarm, Ipswich, MA	2017	2017-09-28	Fall	Restored 1	Upstream	Transect 1	1_Phragmites	2.1	S	31
TownFarm, Ipswich, MA	2017	2017-09-28	Fall	Restored 1	Upstream	Transect 1	1_Phragmites	2.1	M	32
TownFarm, Ipswich, MA	2017	2017-09-28	Fall	Restored 1	Upstream	Transect 1	1_Phragmites	2.1	D	30
TownFarm, Ipswich, MA	2017	2017-09-28	Fall	Restored 1	Upstream	Transect 1	3_No_Phragmites	3.1	S	34
TownFarm, Ipswich, MA	2017	2017-09-28	Fall	Restored 1	Upstream	Transect 1	3_No_Phragmites	3.1	M	25	Deep=dry
TownFarm, Ipswich, MA	2017	2017-09-28	Fall	Restored 1	Upstream	Transect 1	3_No_Phragmites	4.1	S	35
TownFarm, Ipswich, MA	2017	2017-09-28	Fall	Restored 1	Upstream	Transect 1	3_No_Phragmites	4.1	M	30
TownFarm, Ipswich, MA	2017	2017-09-28	Fall	Restored 1	Upstream	Transect 1	4_Transition	4.1	D	35
TownFarm, Ipswich, MA	2017	2017-09-28	Fall	Restored 1	Upstream	Transect 2	2_Transition	1.2	M	30	s=dry
TownFarm, Ipswich, MA	2017	2017-09-28	Fall	Restored 1	Upstream	Transect 2	1_Phragmites	1.2	D	26
TownFarm, Ipswich, MA	2017	2017-09-28	Fall	Restored 1	Upstream	Transect 2	2_Transition	2.2	M	30	s=mud
TownFarm, Ipswich, MA	2017	2017-09-28	Fall	Restored 1	Upstream	Transect 2	2_Transition	2.2	D	31
TownFarm, Ipswich, MA	2017	2017-09-28	Fall	Restored 1	Upstream	Transect 2	3_No_Phragmites	3.2	S	17
TownFarm, Ipswich, MA	2017	2017-09-28	Fall	Restored 1	Upstream	Transect 2	3_No_Phragmites	3.2	M	22
TownFarm, Ipswich, MA	2017	2017-09-28	Fall	Restored 1	Upstream	Transect 2	3_No_Phragmites	3.2	D	22
TownFarm, Ipswich, MA	2017	2017-09-28	Fall	Restored 1	Upstream	Transect 3	1_Phragmites	1.3	S	38
TownFarm, Ipswich, MA	2017	2017-09-28	Fall	Restored 1	Upstream	Transect 3	1_Phragmites	1.3	M	39
TownFarm, Ipswich, MA	2017	2017-09-28	Fall	Restored 1	Upstream	Transect 3	1_Phragmites	1.3	D	32
TownFarm, Ipswich, MA	2017	2017-09-28	Fall	Restored 1	Upstream	Transect 3	2_Transition	2.3	S	35
TownFarm, Ipswich, MA	2017	2017-09-28	Fall	Restored 1	Upstream	Transect 3	2_Transition	2.3	M	28
TownFarm, Ipswich, MA	2017	2017-09-28	Fall	Restored 1	Upstream	Transect 3	2_Transition	2.3	D	25
TownFarm, Ipswich, MA	2017	2017-09-28	Fall	Restored 1	Upstream	Transect 3	3_No_Phragmites	3.3	S	31
TownFarm, Ipswich, MA	2017	2017-09-28	Fall	Restored 1	Upstream	Transect 3	3_No_Phragmites	3.3	M	30
TownFarm, Ipswich, MA	2017	2017-09-28	Fall	Restored 1	Upstream	Transect 3	3_No_Phragmites	3.3	D	30
TownFarm, Ipswich, MA	2018	2018-10-16	Fall	Reference-Post	Downstream	Transect 0	2_Transition	2	S	30	Set 1 is missing
TownFarm, Ipswich, MA	2018	2018-10-16	Fall	Reference-Post	Downstream	Transect 0	2_Transition	2	M	25
TownFarm, Ipswich, MA	2018	2018-10-16	Fall	Reference-Post	Downstream	Transect 0	2_Transition	2	D	24
TownFarm, Ipswich, MA	2018	2018-10-16	Fall	Reference-Post	Downstream	Transect 0	3_No_Phragmites	3	S	30
TownFarm, Ipswich, MA	2018	2018-10-16	Fall	Reference-Post	Downstream	Transect 0	3_No_Phragmites	3	M	25
TownFarm, Ipswich, MA	2018	2018-10-16	Fall	Reference-Post	Downstream	Transect 0	3_No_Phragmites	3	D	20
TownFarm, Ipswich, MA	2018	2018-10-16	Fall	Restored 1	Upstream	Transect 1	1_Phragmites	1.1	S	25
TownFarm, Ipswich, MA	2018	2018-10-16	Fall	Restored 1	Upstream	Transect 1	1_Phragmites	1.1	M	32
TownFarm, Ipswich, MA	2018	2018-10-16	Fall	Restored 1	Upstream	Transect 1	1_Phragmites	1.1	D	30
TownFarm, Ipswich, MA	2018	2018-10-16	Fall	Restored 1	Upstream	Transect 1	1_Phragmites	2.1	S	10
TownFarm, Ipswich, MA	2018	2018-10-16	Fall	Restored 1	Upstream	Transect 1	1_Phragmites	2.1	M	16
TownFarm, Ipswich, MA	2018	2018-10-16	Fall	Restored 1	Upstream	Transect 1	1_Phragmites	2.1	D	32
TownFarm, Ipswich, MA	2018	2018-10-16	Fall	Restored 1	Upstream	Transect 1	3_No_Phragmites	3.1	S	36
TownFarm, Ipswich, MA	2018	2018-10-16	Fall	Restored 1	Upstream	Transect 1	3_No_Phragmites	3.1	M	31
TownFarm, Ipswich, MA	2018	2018-10-16	Fall	Restored 1	Upstream	Transect 1	3_No_Phragmites	3.1	D	20
TownFarm, Ipswich, MA	2018	2018-10-16	Fall	Restored 1	Upstream	Transect 1	3_No_Phragmites	4.1	S	30
TownFarm, Ipswich, MA	2018	2018-10-16	Fall	Restored 1	Upstream	Transect 1	3_No_Phragmites	4.1	M	25
TownFarm, Ipswich, MA	2018	2018-10-16	Fall	Restored 1	Upstream	Transect 1	4_Transition	4.1	D	31
TownFarm, Ipswich, MA	2018	2018-10-16	Fall	Restored 1	Upstream	Transect 2	2_Transition	2.2	S	25
TownFarm, Ipswich, MA	2018	2018-10-16	Fall	Restored 1	Upstream	Transect 2	2_Transition	2.2	M	30	Set 1 is missing
TownFarm, Ipswich, MA	2018	2018-10-16	Fall	Restored 1	Upstream	Transect 2	2_Transition	2.2	D	30
TownFarm, Ipswich, MA	2018	2018-10-16	Fall	Restored 1	Upstream	Transect 2	3_No_Phragmites	3.2	S	25
TownFarm, Ipswich, MA	2018	2018-10-16	Fall	Restored 1	Upstream	Transect 2	3_No_Phragmites	3.2	M	25
TownFarm, Ipswich, MA	2018	2018-10-16	Fall	Restored 1	Upstream	Transect 2	3_No_Phragmites	3.2	D	23
TownFarm, Ipswich, MA	2018	2018-10-16	Fall	Restored 1	Upstream	Transect 3	1_Phragmites	1.3	S	26
TownFarm, Ipswich, MA	2018	2018-10-16	Fall	Restored 1	Upstream	Transect 3	1_Phragmites	1.3	M	40
TownFarm, Ipswich, MA	2018	2018-10-16	Fall	Restored 1	Upstream	Transect 3	1_Phragmites	1.3	D	37
TownFarm, Ipswich, MA	2018	2018-10-16	Fall	Restored 1	Upstream	Transect 3	2_Transition	2.3	S	36
TownFarm, Ipswich, MA	2018	2018-10-16	Fall	Restored 1	Upstream	Transect 3	2_Transition	2.3	M	30
TownFarm, Ipswich, MA	2018	2018-10-16	Fall	Restored 1	Upstream	Transect 3	2_Transition	2.3	D	21
TownFarm, Ipswich, MA	2018	2018-10-16	Fall	Restored 1	Upstream	Transect 3	3_No_Phragmites	3.3	S	41
TownFarm, Ipswich, MA	2018	2018-10-16	Fall	Restored 1	Upstream	Transect 3	3_No_Phragmites	3.3	M	36
TownFarm, Ipswich, MA	2018	2018-10-16	Fall	Restored 1	Upstream	Transect 3	3_No_Phragmites	3.3	D	34

## Sheet: Rockport_Saratoga
Salinity, Rockport	Treatment choices: Restored 1= Increased tidal flow, Restored 2= Fill removal/panne creation, Collapsed, Reference, Restricted, Filled, Tide gates open
Transect 1 = Saratoga Creek	Transect 2 and 3, Seaview St. Restored Fall 2003			Saratoga Creek and Seaview Street			1462
Site	Date	Year	Season	Treatment	Location	Transec #	Transect	Depth	Salinity
Seaview, Rockport, MA	2002-10-17	2002	Fall	Restricted	2	1_Phragmites	1.2	D	9
Seaview, Rockport, MA	2002-10-17	2002	Fall	Restricted	2	2_Transition	2.2	D	10
Seaview, Rockport, MA	2002-10-17	2002	Fall	Restricted	2	1_Phragmites	3.2	D	22
Seaview, Rockport, MA	2002-10-17	2002	Fall	Restricted	3	1_Phragmites	1.3	D	22
Seaview, Rockport, MA	2002-10-17	2002	Fall	Restricted	3	1_Phragmites	3.3	D	24											Rockport_Saratoga	Standard Error
Seaview, Rockport, MA	2002-10-17	2002	Fall	Restricted	2	1_Phragmites	1.2	M	9						Shallow	Medium	Deep		1998	No Data	No Data	No Data
Seaview, Rockport, MA	2002-10-17	2002	Fall	Restricted	2	2_Transition	2.2	M	17					Restricted	17.5	18.2	17.4		1999	No Data	No Data	No Data
Seaview, Rockport, MA	2002-10-17	2002	Fall	Restricted	2	1_Phragmites	3.2	M	18					Restored	20.4486	16.1008	13.8583		2000	No Data	No Data	No Data
Seaview, Rockport, MA	2002-10-17	2002	Fall	Restricted	3	1_Phragmites	1.3	M	27										2001	No Data	No Data	No Data
Seaview, Rockport, MA	2002-10-17	2002	Fall	Restricted	3	1_Phragmites	3.3	M	20										2002	18.2	1.6596	18.2 ± 1.65
Seaview, Rockport, MA	2002-10-17	2002	Fall	Restricted	2	1_Phragmites	1.2	S	12										2003	No Data	No Data	No Data
Seaview, Rockport, MA	2002-10-17	2002	Fall	Restricted	2	2_Transition	2.2	S	22						Avg Value				2004	13.0667	1.41914	13 ± 1.41
Seaview, Rockport, MA	2002-10-17	2002	Fall	Restricted	2	1_Phragmites	3.2	S	11					Restricted	17.7143	1.70464	17.7 ± 1.7		2005	20.2667	1.66037	20.2 ± 1.66
Seaview, Rockport, MA	2002-10-17	2002	Fall	Restricted	3	1_Phragmites	1.3	S	25					Restored 1	16.9101	0.422386	16.9 ± 0.42		2006	11.2667	1.31825	11.2 ± 1.31
Seaview, Rockport, MA	2002-10-17	2002	Fall	Restored 2	3	1_Phragmites	3.3	S	25										2007	16.2895	1.29882	16.2 ± 1.29
Seaview, Rockport, MA	2004-11-10	2004	Fall	Restored 1	2	1_Phragmites	1.2	S	5										2008	10.25	2.11921	10.2 ± 2.11
Seaview, Rockport, MA	2004-11-10	2004	Fall	Restored 1	2	1_Phragmites	1.2	M	7										2009	15.8611	1.75714	15.8 ± 1.75
Seaview, Rockport, MA	2004-11-10	2004	Fall	Restored 1	2	1_Phragmites	1.2	D	9										2010	22.3	1.30353	22.3 ± 1.3
Seaview, Rockport, MA	2004-11-10	2004	Fall	Restored 1	2	2_Transition	2.2	S	6										2011	12.9333	1.42584	12.9 ± 1.42
Seaview, Rockport, MA	2004-11-10	2004	Fall	Restored 1	2	2_Transition	2.2	M	8										2012	13.3214	0.981379	13.3 ± 0.98
Seaview, Rockport, MA	2004-11-10	2004	Fall	Restored 1	2	2_Transition	2.2	D	8										2013	17.7561	1.07566	17.7 ± 1.07
Seaview, Rockport, MA	2004-11-10	2004	Fall	Restored 1	2	1_Phragmites	3.2	S	17											15.5919	1.45627	15.5 ± 1.45
Seaview, Rockport, MA	2004-11-10	2004	Fall	Restored 1	2	1_Phragmites	3.2	M	20										pre	18.2	1.6596	18.2 ± 1.65
Seaview, Rockport, MA	2004-11-10	2004	Fall	Restored 1	2	1_Phragmites	3.2	D	18										post	15.3311	1.43593	15.3 ± 1.43
Seaview, Rockport, MA	2004-11-10	2004	Fall	Restored 1	3	1_Phragmites	1.3	S	11
Seaview, Rockport, MA	2004-11-10	2004	Fall	Restored 1	3	1_Phragmites	1.3	M	17
Seaview, Rockport, MA	2004-11-10	2004	Fall	Restored 1	3	1_Phragmites	1.3	D	15
Seaview, Rockport, MA	2004-11-10	2004	Fall	Restored 1	3	1_Phragmites	3.3	S	16
Seaview, Rockport, MA	2004-11-10	2004	Fall	Restored 1	3	1_Phragmites	3.3	M	19
Seaview, Rockport, MA	2004-11-10	2004	Fall	Restored 1	3	1_Phragmites	3.3	D	20
Seaview, Rockport, MA	2005-09-26	2005	Fall	Restored 1	2	1_Phragmites	1.2	S	22
Seaview, Rockport, MA	2005-09-26	2005	Fall	Restored 1	2	1_Phragmites	1.2	M	15
Seaview, Rockport, MA	2005-09-26	2005	Fall	Restored 1	2	1_Phragmites	1.2	D	10
Seaview, Rockport, MA	2005-09-26	2005	Fall	Restored 1	2	2_Transition	2.2	S	20
Seaview, Rockport, MA	2005-09-26	2005	Fall	Restored 1	2	2_Transition	2.2	M	15
Seaview, Rockport, MA	2005-09-26	2005	Fall	Restored 1	2	2_Transition	2.2	D	15
Seaview, Rockport, MA	2005-09-26	2005	Fall	Restored 1	2	3_No_Phragmites	3.2	S	27
Seaview, Rockport, MA	2005-09-26	2005	Fall	Restored 1	2	3_No_Phragmites	3.2	M	25
Seaview, Rockport, MA	2005-09-26	2005	Fall	Restored 1	2	3_No_Phragmites	3.2	D	20
Seaview, Rockport, MA	2005-09-26	2005	Fall	Restored 1	3	2_Transition	2.3	S	30
Seaview, Rockport, MA	2005-09-26	2005	Fall	Restored 1	3	2_Transition	2.3	M	25
Seaview, Rockport, MA	2005-09-26	2005	Fall	Restored 1	3	2_Transition	2.3	D	12
Seaview, Rockport, MA	2005-09-26	2005	Fall	Restored 1	3	3_No_Phragmites	3.3	S	31
Seaview, Rockport, MA	2005-09-26	2005	Fall	Restored 1	3	3_No_Phragmites	3.3	M	21
Seaview, Rockport, MA	2005-09-26	2005	Fall	Restored 1	3	3_No_Phragmites	3.3	D	16
Seaview, Rockport, MA	2006-08-23	2006	Fall	Restored 1	2	1_Phragmites	1.2	S	5
Seaview, Rockport, MA	2006-08-23	2006	Fall	Restored 1	2	1_Phragmites	1.2	M	6
Seaview, Rockport, MA	2006-08-23	2006	Fall	Restored 1	2	1_Phragmites	1.2	D	9
Seaview, Rockport, MA	2006-08-23	2006	Fall	Restored 1	2	2_Transition	2.2	S	10
Seaview, Rockport, MA	2006-08-23	2006	Fall	Restored 1	2	2_Transition	2.2	M	8
Seaview, Rockport, MA	2006-08-23	2006	Fall	Restored 1	2	2_Transition	2.2	D	10
Seaview, Rockport, MA	2006-08-23	2006	Fall	Restored 1	2	3_No_Phragmites	3.2	S	12
Seaview, Rockport, MA	2006-08-23	2006	Fall	Restored 1	2	3_No_Phragmites	3.2	M	14
Seaview, Rockport, MA	2006-08-23	2006	Fall	Restored 1	2	3_No_Phragmites	3.2	D	19
Seaview, Rockport, MA	2006-08-23	2006	Fall	Restored 1	3	2_Transition	2.3	S	18
Seaview, Rockport, MA	2006-08-23	2006	Fall	Restored 1	3	2_Transition	2.3	M	16
Seaview, Rockport, MA	2006-08-23	2006	Fall	Restored 1	3	2_Transition	2.3	D	6
Seaview, Rockport, MA	2006-08-23	2006	Fall	Restored 1	3	3_No_Phragmites	3.3	S	20
Seaview, Rockport, MA	2006-08-23	2006	Fall	Restored 1	3	3_No_Phragmites	3.3	M	11
Seaview, Rockport, MA	2006-08-23	2006	Fall	Restored 1	3	3_No_Phragmites	3.3	D	5
Seaview, Rockport, MA	2007-09-18	2007	Fall	Restored 1	2	1_Phragmites	1.2	S	11
Seaview, Rockport, MA	2007-09-18	2007	Fall	Restored 1	2	1_Phragmites	1.2	M	5
Seaview, Rockport, MA	2007-09-18	2007	Fall	Restored 1	2	1_Phragmites	1.2	D	5
Seaview, Rockport, MA	2007-09-18	2007	Fall	Restored 1	2	2_Transition	2.2	M	7
Seaview, Rockport, MA	2007-09-18	2007	Fall	Restored 1	2	2_Transition	2.2	D	7
Seaview, Rockport, MA	2007-09-18	2007	Fall	Restored 1	2	3_No_Phragmites	3.2	S	20
Seaview, Rockport, MA	2007-09-18	2007	Fall	Restored 1	2	3_No_Phragmites	3.2	M	14
Seaview, Rockport, MA	2007-09-18	2007	Fall	Restored 1	2	3_No_Phragmites	3.2	D	18
Seaview, Rockport, MA	2007-09-18	2007	Fall	Restored 1	3	2_Transition	2.3	S	24
Seaview, Rockport, MA	2007-09-18	2007	Fall	Restored 1	3	2_Transition	2.3	M	18
Seaview, Rockport, MA	2007-09-18	2007	Fall	Restored 1	3	2_Transition	2.3	D	5
Seaview, Rockport, MA	2007-09-18	2007	Fall	Restored 1	3	3_No_Phragmites	3.3	S	26
Seaview, Rockport, MA	2007-09-18	2007	Fall	Restored 1	3	3_No_Phragmites	3.3	M	20
Seaview, Rockport, MA	2007-09-18	2007	Fall	Restored 1	3	3_No_Phragmites	3.3	D	9
Seaview, Rockport, MA	2007-09-20	2007	Fall	Restored 1	2	1_Phragmites	1.2	S	15
Seaview, Rockport, MA	2007-09-20	2007	Fall	Restored 1	2	1_Phragmites	1.2	M	10
Seaview, Rockport, MA	2007-09-20	2007	Fall	Restored 1	2	1_Phragmites	1.2	D	6
Seaview, Rockport, MA	2007-09-20	2007	Fall	Restored 1	2	2_Transition	2.2	M	9
Seaview, Rockport, MA	2007-09-20	2007	Fall	Restored 1	2	2_Transition	2.2	D	11
Seaview, Rockport, MA	2007-09-20	2007	Fall	Restored 1	2	3_No_Phragmites	3.2	S	20
Seaview, Rockport, MA	2007-09-20	2007	Fall	Restored 1	2	3_No_Phragmites	3.2	M	19
Seaview, Rockport, MA	2007-09-20	2007	Fall	Restored 1	2	3_No_Phragmites	3.2	D	16
Seaview, Rockport, MA	2007-09-20	2007	Fall	Restored 1	3	2_Transition	2.3	S	20
Seaview, Rockport, MA	2007-09-20	2007	Fall	Restored 1	3	2_Transition	2.3	M	30
Seaview, Rockport, MA	2007-09-20	2007	Fall	Restored 1	3	2_Transition	2.3	D	14
Seaview, Rockport, MA	2007-09-20	2007	Fall	Restored 1	3	3_No_Phragmites	3.3	S	10
Seaview, Rockport, MA	2007-09-20	2007	Fall	Restored 1	3	3_No_Phragmites	3.3	M	25
Seaview, Rockport, MA	2007-09-20	2007	Fall	Restored 1	3	3_No_Phragmites	3.3	D	30
Seaview, Rockport, MA	2007-10-22	2007	Fall	Restored 1	3	2_Transition	2.3	S	25
Seaview, Rockport, MA	2007-10-22	2007	Fall	Restored 1	3	2_Transition	2.3	M	20
Seaview, Rockport, MA	2007-10-22	2007	Fall	Restored 1	3	2_Transition	2.3	D	8
Seaview, Rockport, MA	2007-10-22	2007	Fall	Restored 1	3	3_No_Phragmites	3.3	S	28
Seaview, Rockport, MA	2007-10-22	2007	Fall	Restored 1	3	3_No_Phragmites	3.3	M	31
Seaview, Rockport, MA	2007-10-22	2007	Fall	Restored 1	3	3_No_Phragmites	3.3	D	12
Seaview, Rockport, MA	2007-10-23	2007	Fall	Restored 1	3	2_Transition	2.3	D	10
Seaview, Rockport, MA	2007-10-23	2007	Fall	Restored 1	3	3_No_Phragmites	3.3	S	30
Seaview, Rockport, MA	2007-10-23	2007	Fall	Restored 1	3	3_No_Phragmites	3.3	M	19
Seaview, Rockport, MA	2007-10-23	2007	Fall	Restored 1	3	3_No_Phragmites	3.3	D	12
Seaview, Rockport, MA	2008-09-23	2008	Fall	Restored 1	2	1_Phragmites	1.1	S	4
Seaview, Rockport, MA	2008-09-23	2008	Fall	Restored 1	2	1_Phragmites	1.1	M	7
Seaview, Rockport, MA	2008-09-23	2008	Fall	Restored 1	2	1_Phragmites	1.1	D	12
Seaview, Rockport, MA	2008-09-23	2008	Fall	Restored 1	2	2_Transition	2.1	S	5
Seaview, Rockport, MA	2008-09-23	2008	Fall	Restored 1	2	2_Transition	2.1	D	6
Seaview, Rockport, MA	2008-09-23	2008	Fall	Restored 1	2	3_No_Phragmites	3.2	S	10
Seaview, Rockport, MA	2008-09-23	2008	Fall	Restored 1	2	3_No_Phragmites	3.2	M	19
Seaview, Rockport, MA	2008-09-23	2008	Fall	Restored 1	2	3_No_Phragmites	3.2	D	19
Seaview, Rockport, MA	2009-10-08	2009	Fall	Restored 1	2	1_Phragmites	1.1	S	22
Seaview, Rockport, MA	2009-10-08	2009	Fall	Restored 1	2	1_Phragmites	1.1	M	20
Seaview, Rockport, MA	2009-10-08	2009	Fall	Restored 1	2	1_Phragmites	1.1	D	15
Seaview, Rockport, MA	2009-10-08	2009	Fall	Restored 1	2	2_Transition	2.1	S	20
Seaview, Rockport, MA	2009-10-08	2009	Fall	Restored 1	2	2_Transition	2.1	M	12
Seaview, Rockport, MA	2009-10-08	2009	Fall	Restored 1	2	2_Transition	2.1	D	9
Seaview, Rockport, MA	2009-10-08	2009	Fall	Restored 1	2	3_No_Phragmites	3.1	S	20
Seaview, Rockport, MA	2009-10-08	2009	Fall	Restored 1	2	3_No_Phragmites	3.1	M	15
Seaview, Rockport, MA	2009-10-08	2009	Fall	Restored 1	2	3_No_Phragmites	3.1	D	16
Seaview, Rockport, MA	2009-10-14	2009	Fall	Restored 1	2	1_Phragmites	1.2	S	10
Seaview, Rockport, MA	2009-10-14	2009	Fall	Restored 1	2	1_Phragmites	1.2	M	6
Seaview, Rockport, MA	2009-10-14	2009	Fall	Restored 1	2	1_Phragmites	1.2	D	10
Seaview, Rockport, MA	2009-10-14	2009	Fall	Restored 1	2	2_Transition	2.2	S	5
Seaview, Rockport, MA	2009-10-14	2009	Fall	Restored 1	2	2_Transition	2.2	M	11
Seaview, Rockport, MA	2009-10-14	2009	Fall	Restored 1	2	2_Transition	2.2	D	15
Seaview, Rockport, MA	2009-10-14	2009	Fall	Restored 1	2	3_No_Phragmites	3.2	S	15
Seaview, Rockport, MA	2009-10-14	2009	Fall	Restored 1	2	3_No_Phragmites	3.2	M	15
Seaview, Rockport, MA	2009-10-14	2009	Fall	Restored 1	2	3_No_Phragmites	3.2	D	18
Seaview, Rockport, MA	2009-10-14	2009	Fall	Restored 1	3	3_No_Phragmites	3.3	S	70
Seaview, Rockport, MA	2009-10-14	2009	Fall	Restored 1	3	3_No_Phragmites	3.3	M	16
Seaview, Rockport, MA	2009-10-14	2009	Fall	Restored 1	3	3_No_Phragmites	3.3	D	11
Seaview, Rockport, MA	2009-10-15	2009	Fall	Restored 1	2	1_Phragmites	1.1	S	16
Seaview, Rockport, MA	2009-10-15	2009	Fall	Restored 1	2	1_Phragmites	1.1	M	19
Seaview, Rockport, MA	2009-10-15	2009	Fall	Restored 1	2	1_Phragmites	1.1	D	18
Seaview, Rockport, MA	2009-10-15	2009	Fall	Restored 1	2	2_Transition	2.1	S	26
Seaview, Rockport, MA	2009-10-15	2009	Fall	Restored 1	2	2_Transition	2.1	M	16
Seaview, Rockport, MA	2009-10-15	2009	Fall	Restored 1	2	2_Transition	2.1	D	6
Seaview, Rockport, MA	2009-10-15	2009	Fall	Restored 1	2	3_No_Phragmites	3.1	S	20
Seaview, Rockport, MA	2009-10-15	2009	Fall	Restored 1	2	3_No_Phragmites	3.1	M	15
Seaview, Rockport, MA	2009-10-15	2009	Fall	Restored 2	2	3_No_Phragmites	3.1	D	10
Seaview, Rockport, MA	2009-10-20	2009	Fall	Restored 1	3	2_Transition	2.3	S	15
Seaview, Rockport, MA	2009-10-20	2009	Fall	Restored 1	3	2_Transition	2.3	M	11
Seaview, Rockport, MA	2009-10-20	2009	Fall	Restored 1	3	2_Transition	2.3	D	5
Seaview, Rockport, MA	2009-10-20	2009	Fall	Restored 1	3	3_No_Phragmites	3.3	S	20
Seaview, Rockport, MA	2009-10-20	2009	Fall	Restored 1	3	3_No_Phragmites	3.3	M	13
Seaview, Rockport, MA	2009-10-20	2009	Fall	Restored 1	3	3_No_Phragmites	3.3	D	10
Seaview, Rockport, MA	2010-09-16	2010	Fall	Restored 1	2	1_Phragmites	1.1	S	14
Seaview, Rockport, MA	2010-09-16	2010	Fall	Restored 1	2	1_Phragmites	1.1	M	13
Seaview, Rockport, MA	2010-09-16	2010	Fall	Restored 1	2	1_Phragmites	1.1	D	10
Seaview, Rockport, MA	2010-09-16	2010	Fall	Restored 1	2	2_Transition	2.1	S	25
Seaview, Rockport, MA	2010-09-16	2010	Fall	Restored 1	2	2_Transition	2.1	M	32
Seaview, Rockport, MA	2010-09-16	2010	Fall	Restored 1	2	2_Transition	2.1	D	16
Seaview, Rockport, MA	2010-09-16	2010	Fall	Restored 1	2	3_No_Phragmites	3.1	S	30
Seaview, Rockport, MA	2010-09-16	2010	Fall	Restored 1	2	3_No_Phragmites	3.1	M	21
Seaview, Rockport, MA	2010-09-16	2010	Fall	Restored 1	2	3_No_Phragmites	3.1	D	30
Seaview, Rockport, MA	2010-09-16	2010	Fall	Restored 1	3	2_Transition	2.3	S	22
Seaview, Rockport, MA	2010-09-16	2010	Fall	Restored 1	3	2_Transition	2.3	M	20
Seaview, Rockport, MA	2010-09-16	2010	Fall	Restored 1	3	2_Transition	2.3	D	31
Seaview, Rockport, MA	2010-09-16	2010	Fall	Restored 1	3	3_No_Phragmites	3.3	S	30
Seaview, Rockport, MA	2010-09-16	2010	Fall	Restored 1	3	3_No_Phragmites	3.3	M	22
Seaview, Rockport, MA	2010-09-16	2010	Fall	Restored 1	3	3_No_Phragmites	3.3	D	30
Seaview, Rockport, MA	2010-09-17	2010	Fall	Restored 1	2	1_Phragmites	1.2	S	16
Seaview, Rockport, MA	2010-09-17	2010	Fall	Restored 1	2	1_Phragmites	1.2	M	10
Seaview, Rockport, MA	2010-09-17	2010	Fall	Restored 1	2	1_Phragmites	1.2	D	9
Seaview, Rockport, MA	2010-09-17	2010	Fall	Restored 1	2	2_Transition	2.2	S	15
Seaview, Rockport, MA	2010-09-17	2010	Fall	Restored 1	2	2_Transition	2.2	M	30
Seaview, Rockport, MA	2010-09-17	2010	Fall	Restored 1	2	2_Transition	2.2	D	18
Seaview, Rockport, MA	2010-09-17	2010	Fall	Restored 1	2	3_No_Phragmites	3.2	S	27
Seaview, Rockport, MA	2010-09-17	2010	Fall	Restored 1	2	3_No_Phragmites	3.2	M	23
Seaview, Rockport, MA	2010-09-17	2010	Fall	Restored 1	2	3_No_Phragmites	3.2	D	30
Seaview, Rockport, MA	2010-09-17	2010	Fall	Restored 1	3	2_Transition	2.3	S	20
Seaview, Rockport, MA	2010-09-17	2010	Fall	Restored 1	3	2_Transition	2.3	M	18
Seaview, Rockport, MA	2010-09-17	2010	Fall	Restored 1	3	2_Transition	2.3	D	28
Seaview, Rockport, MA	2010-09-17	2010	Fall	Restored 1	3	3_No_Phragmites	3.3	S	30
Seaview, Rockport, MA	2010-09-17	2010	Fall	Restored 1	3	3_No_Phragmites	3.3	M	23
Seaview, Rockport, MA	2010-09-17	2010	Fall	Restored 1	3	3_No_Phragmites	3.3	D	26
Seaview, Rockport, MA	2011-09-22	2011	Fall	Restored 1	2	1_Phragmites	1.2	S	5
Seaview, Rockport, MA	2011-09-22	2011	Fall	Restored 1	2	1_Phragmites	1.2	M	10
Seaview, Rockport, MA	2011-09-22	2011	Fall	Restored 1	2	1_Phragmites	1.2	D	11
Seaview, Rockport, MA	2011-09-22	2011	Fall	Restored 1	2	2_Transition	2.2	S	10
Seaview, Rockport, MA	2011-09-22	2011	Fall	Restored 1	2	2_Transition	2.2	M	10
Seaview, Rockport, MA	2011-09-22	2011	Fall	Restored 1	2	2_Transition	2.2	D	11
Seaview, Rockport, MA	2011-09-22	2011	Fall	Restored 1	2	3_No_Phragmites	3.2	S	15
Seaview, Rockport, MA	2011-09-22	2011	Fall	Restored 1	2	3_No_Phragmites	3.2	M	18
Seaview, Rockport, MA	2011-09-22	2011	Fall	Restored 1	2	3_No_Phragmites	3.2	D	19
Seaview, Rockport, MA	2011-09-21	2011	Fall	Restored 1	3	2_Transition	2.3	S	11
Seaview, Rockport, MA	2011-09-21	2011	Fall	Restored 1	3	2_Transition	2.3	M	9
Seaview, Rockport, MA	2011-09-21	2011	Fall	Restored 1	3	2_Transition	2.3	D	5
Seaview, Rockport, MA	2011-09-21	2011	Fall	Restored 1	3	3_No_Phragmites	3.3	S	24
Seaview, Rockport, MA	2011-09-21	2011	Fall	Restored 1	3	3_No_Phragmites	3.3	M	16
Seaview, Rockport, MA	2011-09-21	2011	Fall	Restored 1	3	3_No_Phragmites	3.3	D	20
Seaview, Rockport, MA	2012-09-25	2012	Fall	Restored 1	2	1_Phragmites	1.2	S	10
Seaview, Rockport, MA	2012-09-25	2012	Fall	Restored 1	2	1_Phragmites	1.2	M	10
Seaview, Rockport, MA	2012-09-25	2012	Fall	Restored 1	2	1_Phragmites	1.2	D	10
Seaview, Rockport, MA	2012-09-25	2012	Fall	Restored 1	2	2_Transition	2.2	S	12
Seaview, Rockport, MA	2012-09-25	2012	Fall	Restored 1	2	2_Transition	2.2	M	15
Seaview, Rockport, MA	2012-09-25	2012	Fall	Restored 1	2	2_Transition	2.2	D	12
Seaview, Rockport, MA	2012-09-25	2012	Fall	Restored 1	2	3_No_Phragmites	3.2	S	18
Seaview, Rockport, MA	2012-09-25	2012	Fall	Restored 1	2	3_No_Phragmites	3.2	M	19
Seaview, Rockport, MA	2012-09-25	2012	Fall	Restored 1	2	3_No_Phragmites	3.2	D	20
Seaview, Rockport, MA	2012-09-25	2012	Fall	Restored 1	3	2_Transition	2.3	S	18
Seaview, Rockport, MA	2012-09-25	2012	Fall	Restored 1	3	2_Transition	2.3	M	11
Seaview, Rockport, MA	2012-09-25	2012	Fall	Restored 1	3	2_Transition	2.3	D	4
Seaview, Rockport, MA	2012-09-25	2012	Fall	Restored 1	3	3_No_Phragmites	3.3	S	20
Seaview, Rockport, MA	2012-09-25	2012	Fall	Restored 1	3	3_No_Phragmites	3.3	M	15
Seaview, Rockport, MA	2012-09-25	2012	Fall	Restored 1	3	3_No_Phragmites	3.3	D	9
Seaview, Rockport, MA	2012-09-26	2012	Fall	Restored 1	2	1_Phragmites	1.2	S	13
Seaview, Rockport, MA	2012-09-26	2012	Fall	Restored 1	2	1_Phragmites	1.2	M	10
Seaview, Rockport, MA	2012-09-26	2012	Fall	Restored 1	2	1_Phragmites	1.2	D	7
Seaview, Rockport, MA	2012-09-26	2012	Fall	Restored 1	2	2_Transition	2.2	M	15
Seaview, Rockport, MA	2012-09-26	2012	Fall	Restored 1	2	2_Transition	2.2	D	11
Seaview, Rockport, MA	2012-09-26	2012	Fall	Restored 1	2	3_No_Phragmites	3.2	M	20
Seaview, Rockport, MA	2012-09-26	2012	Fall	Restored 1	2	3_No_Phragmites	3.2	D	19
Seaview, Rockport, MA	2012-09-26	2012	Fall	Restored 1	3	2_Transition	2.3	S	20
Seaview, Rockport, MA	2012-09-26	2012	Fall	Restored 1	3	2_Transition	2.3	M	13
Seaview, Rockport, MA	2012-09-26	2012	Fall	Restored 1	3	2_Transition	2.3	D	2
Seaview, Rockport, MA	2012-09-26	2012	Fall	Restored 1	3	3_No_Phragmites	3.3	S	21
Seaview, Rockport, MA	2012-09-26	2012	Fall	Restored 1	3	3_No_Phragmites	3.3	M	12
Seaview, Rockport, MA	2012-09-26	2012	Fall	Restored 1	3	3_No_Phragmites	3.3	D	7
Seaview, Rockport, MA	2013-09-09	2013	Fall	Restored 1	2	1_Phragmites	1.2	M	11
Seaview, Rockport, MA	2013-09-09	2013	Fall	Restored 1	2	1_Phragmites	1.2	D	10
Seaview, Rockport, MA	2013-09-09	2013	Fall	Restored 1	2	2_Transition	2.2	M	14
Seaview, Rockport, MA	2013-09-09	2013	Fall	Restored 1	2	2_Transition	2.2	D	15
Seaview, Rockport, MA	2013-09-09	2013	Fall	Restored 1	2	3_No_Phragmites	3.2	S	20
Seaview, Rockport, MA	2013-09-09	2013	Fall	Restored 1	2	3_No_Phragmites	3.2	M	14
Seaview, Rockport, MA	2013-09-09	2013	Fall	Restored 1	2	3_No_Phragmites	3.2	D	15
Seaview, Rockport, MA	2013-09-12	2013	Fall	Restored 2	1	1_Phragmites	1.1	S	30
Seaview, Rockport, MA	2013-09-12	2013	Fall	Restored 2	1	1_Phragmites	1.1	M	20
Seaview, Rockport, MA	2013-09-12	2013	Fall	Restored 2	1	1_Phragmites	1.1	D	18
Seaview, Rockport, MA	2013-09-12	2013	Fall	Restored 2	1	2_Transition	2.1	S	32
Seaview, Rockport, MA	2013-09-12	2013	Fall	Restored 2	1	2_Transition	2.1	M	30
Seaview, Rockport, MA	2013-09-12	2013	Fall	Restored 2	1	2_Transition	2.1	D	29
Seaview, Rockport, MA	2013-09-12	2013	Fall	Restored 2	1	3_No_Phragmites	3.1	S	32
Seaview, Rockport, MA	2013-09-12	2013	Fall	Restored 2	1	3_No_Phragmites	3.1	M	25
Seaview, Rockport, MA	2013-09-12	2013	Fall	Restored 2	1	3_No_Phragmites	3.1	D	27
Seaview, Rockport, MA	2013-09-12	2013	Fall	Restored 1	2	1_Phragmites	1.2	M	13
Seaview, Rockport, MA	2013-09-12	2013	Fall	Restored 1	2	1_Phragmites	1.2	D	10
Seaview, Rockport, MA	2013-09-12	2013	Fall	Restored 1	2	2_Transition	2.2	M	15
Seaview, Rockport, MA	2013-09-12	2013	Fall	Restored 1	2	2_Transition	2.2	D	16
Seaview, Rockport, MA	2013-09-12	2013	Fall	Restored 1	2	3_No_Phragmites	3.2	M	17
Seaview, Rockport, MA	2013-09-12	2013	Fall	Restored 1	2	3_No_Phragmites	3.2	D	20
Seaview, Rockport, MA	2013-09-12	2013	Fall	Restored 1	3	2_Transition	1.3	S	19
Seaview, Rockport, MA	2013-09-12	2013	Fall	Restored 1	3	2_Transition	1.3	M	14
Seaview, Rockport, MA	2013-09-12	2013	Fall	Restored 1	3	2_Transition	1.3	D	7
Seaview, Rockport, MA	2013-09-12	2013	Fall	Restored 1	3	3_No_Phragmites	3.3	S	25
Seaview, Rockport, MA	2013-09-12	2013	Fall	Restored 1	3	3_No_Phragmites	3.3	M	13
Seaview, Rockport, MA	2013-09-13	2013	Fall	Restored 1	3	3_No_Phragmites	3.3	D	10
Seaview, Rockport, MA	2013-09-13	2013	Fall	Restored 1	2	1_Phragmites	1.2	S	17
Seaview, Rockport, MA	2013-09-13	2013	Fall	Restored 1	2	1_Phragmites	1.2	M	15
Seaview, Rockport, MA	2013-09-13	2013	Fall	Restored 1	2	1_Phragmites	1.2	D	12
Seaview, Rockport, MA	2013-09-13	2013	Fall	Restored 1	2	2_Transition	2.2	M	20
Seaview, Rockport, MA	2013-09-13	2013	Fall	Restored 1	2	2_Transition	2.2	D	17
Seaview, Rockport, MA	2013-09-13	2013	Fall	Restored 1	2	3_No_Phragmites	3.2	M	22
Seaview, Rockport, MA	2013-09-13	2013	Fall	Restored 1	2	3_No_Phragmites	3.2	D	22
Seaview, Rockport, MA	2013-09-13	2013	Fall	Restored 1	3	2_Transition	1.3	S	16
Seaview, Rockport, MA	2013-09-13	2013	Fall	Restored 1	3	2_Transition	1.3	M	11
Seaview, Rockport, MA	2013-09-13	2013	Fall	Restored 1	3	2_Transition	1.3	D	7
Seaview, Rockport, MA	2013-09-13	2013	Fall	Restored 1	3	3_No_Phragmites	3.3	S	25
Seaview, Rockport, MA	2013-09-13	2013	Fall	Restored 1	3	3_No_Phragmites	3.3	M	15
Seaview, Rockport, MA	2013-09-13	2013	Fall	Restored 1	3	3_No_Phragmites	3.3	D	8
Seaview, Rockport, MA	2014-09-16	2014	Fall	Restored 1	2	1_Phragmites	1.2	S	19
Seaview, Rockport, MA	2014-09-16	2014	Fall	Restored 1	2	1_Phragmites	1.2	M	10
Seaview, Rockport, MA	2014-09-16	2014	Fall	Restored 1	2	1_Phragmites	1.2	D	11
Seaview, Rockport, MA	2014-09-16	2014	Fall	Restored 1	2	2_Transition	2.2	S	25
Seaview, Rockport, MA	2014-09-16	2014	Fall	Restored 1	2	2_Transition	2.2	M	11
Seaview, Rockport, MA	2014-09-16	2014	Fall	Restored 1	2	2_Transition	2.2	D	15
Seaview, Rockport, MA	2014-09-16	2014	Fall	Restored 1	2	3_No_Phragmites	3.2	S	34
Seaview, Rockport, MA	2014-09-16	2014	Fall	Restored 1	2	3_No_Phragmites	3.2	M	28
Seaview, Rockport, MA	2014-09-16	2014	Fall	Restored 1	2	3_No_Phragmites	3.2	D	24
Seaview, Rockport, MA	2014-09-16	2014	Fall	Restored 1	3	2_Transition	2.3	S	30
Seaview, Rockport, MA	2014-09-16	2014	Fall	Restored 1	3	2_Transition	2.3	M	21
Seaview, Rockport, MA	2014-09-16	2014	Fall	Restored 1	3	2_Transition	2.3	D	11
Seaview, Rockport, MA	2014-09-17	2014	Fall	Restored 1	2	1_Phragmites	1.2	S	20
Seaview, Rockport, MA	2014-09-17	2014	Fall	Restored 1	2	1_Phragmites	1.2	M	10
Seaview, Rockport, MA	2014-09-17	2014	Fall	Restored 1	2	1_Phragmites	1.2	D	10
Seaview, Rockport, MA	2014-09-17	2014	Fall	Restored 1	2	2_Transition	2.2	S	20
Seaview, Rockport, MA	2014-09-17	2014	Fall	Restored 1	2	2_Transition	2.2	M	10
Seaview, Rockport, MA	2014-09-17	2014	Fall	Restored 1	2	2_Transition	2.2	D	10
Seaview, Rockport, MA	2014-09-17	2014	Fall	Restored 1	2	3_No_Phragmites	3.2	S	33
Seaview, Rockport, MA	2014-09-17	2014	Fall	Restored 1	2	3_No_Phragmites	3.2	M	25
Seaview, Rockport, MA	2014-09-17	2014	Fall	Restored 1	2	3_No_Phragmites	3.2	D	21
Seaview, Rockport, MA	2014-09-17	2014	Fall	Restored 1	3	2_Transition	2.3	S	14
Seaview, Rockport, MA	2014-09-17	2014	Fall	Restored 1	3	2_Transition	2.3	M	15
Seaview, Rockport, MA	2014-09-17	2014	Fall	Restored 1	3	2_Transition	2.3	D	10
Seaview, Rockport, MA	2014-09-17	2014	Fall	Restored 1	3	3_No_Phragmites	3.3	S	28
Seaview, Rockport, MA	2014-09-17	2014	Fall	Restored 1	3	3_No_Phragmites	3.3	M	25
Seaview, Rockport, MA	2014-09-17	2014	Fall	Restored 1	3	3_No_Phragmites	3.3	D	10
Seaview, Rockport, MA	2015-09-17	2015	Fall	Restored 1	2	1_Phragmites	1.2	S	8
Seaview, Rockport, MA	2015-09-17	2015	Fall	Restored 1	2	1_Phragmites	1.2	M	12
Seaview, Rockport, MA	2015-09-17	2015	Fall	Restored 1	2	1_Phragmites	1.2	D	5
Seaview, Rockport, MA	2015-09-17	2015	Fall	Restored 1	2	2_Transition	2.2	S	8
Seaview, Rockport, MA	2015-09-17	2015	Fall	Restored 1	2	2_Transition	2.2	M	9
Seaview, Rockport, MA	2015-09-17	2015	Fall	Restored 1	2	2_Transition	2.2	D	2
Seaview, Rockport, MA	2015-09-17	2015	Fall	Restored 1	2	3_No_Phragmites	3.2	S	20
Seaview, Rockport, MA	2015-09-17	2015	Fall	Restored 1	2	3_No_Phragmites	3.2	M	16
Seaview, Rockport, MA	2015-09-17	2015	Fall	Restored 1	2	3_No_Phragmites	3.2	D	10
Seaview, Rockport, MA	2015-09-17	2015	Fall	Restored 1	3	2_Transition	2.3	S	24
Seaview, Rockport, MA	2015-09-17	2015	Fall	Restored 1	3	2_Transition	2.3	M	10
Seaview, Rockport, MA	2015-09-17	2015	Fall	Restored 1	3	2_Transition	2.3	D	9
Seaview, Rockport, MA	2015-09-17	2015	Fall	Restored 1	3	3_No_Phragmites	3.3	S	29
Seaview, Rockport, MA	2015-09-17	2015	Fall	Restored 1	3	3_No_Phragmites	3.3	M	22
Seaview, Rockport, MA	2015-09-17	2015	Fall	Restored 1	3	3_No_Phragmites	3.3	D	12
Seaview, Rockport, MA	2015-09-18	2015	Fall	Restored 1	2	1_Phragmites	1.2	S	10
Seaview, Rockport, MA	2015-09-18	2015	Fall	Restored 1	2	1_Phragmites	1.2	M	8
Seaview, Rockport, MA	2015-09-18	2015	Fall	Restored 1	2	1_Phragmites	1.2	D	10
Seaview, Rockport, MA	2015-09-18	2015	Fall	Restored 1	2	2_Transition	2.2	S	12
Seaview, Rockport, MA	2015-09-18	2015	Fall	Restored 1	2	2_Transition	2.2	M	10
Seaview, Rockport, MA	2015-09-18	2015	Fall	Restored 1	2	2_Transition	2.2	D	5
Seaview, Rockport, MA	2015-09-18	2015	Fall	Restored 1	2	3_No_Phragmites	3.2	S	22
Seaview, Rockport, MA	2015-09-18	2015	Fall	Restored 1	2	3_No_Phragmites	3.2	M	18
Seaview, Rockport, MA	2015-09-18	2015	Fall	Restored 1	2	3_No_Phragmites	3.2	D	18
Seaview, Rockport, MA	2015-09-18	2015	Fall	Restored 1	3	2_Transition	2.3	S	24
Seaview, Rockport, MA	2015-09-18	2015	Fall	Restored 1	3	2_Transition	2.3	M	9
Seaview, Rockport, MA	2015-09-18	2015	Fall	Restored 1	3	2_Transition	2.3	D	10
Seaview, Rockport, MA	2015-09-18	2015	Fall	Restored 1	3	3_No_Phragmites	3.3	S	25
Seaview, Rockport, MA	2015-09-18	2015	Fall	Restored 1	3	3_No_Phragmites	3.3	M	20
Seaview, Rockport, MA	2015-09-18	2015	Fall	Restored 1	3	3_No_Phragmites	3.3	D	12
Seaview, Rockport, MA	2016-09-27	2016	Fall	Restored 1	2	1_Phragmites	1.2	S	18
Seaview, Rockport, MA	2016-09-27	2016	Fall	Restored 1	2	1_Phragmites	1.2	M	10
Seaview, Rockport, MA	2016-09-27	2016	Fall	Restored 1	2	1_Phragmites	1.2	D	7
Seaview, Rockport, MA	2016-09-27	2016	Fall	Restored 1	2	2_Transition	2.2	S	21
Seaview, Rockport, MA	2016-09-27	2016	Fall	Restored 1	2	2_Transition	2.2	M	10
Seaview, Rockport, MA	2016-09-27	2016	Fall	Restored 1	2	2_Transition	2.2	D	15
Seaview, Rockport, MA	2016-09-27	2016	Fall	Restored 1	2	3_No_Phragmites	3.2	S	30
Seaview, Rockport, MA	2016-09-27	2016	Fall	Restored 1	2	3_No_Phragmites	3.2	M	21
Seaview, Rockport, MA	2016-09-27	2016	Fall	Restored 1	2	3_No_Phragmites	3.2	D	20
Seaview, Rockport, MA	2016-09-27	2016	Fall	Restored 1	3	2_Transition	2.3	S	25
Seaview, Rockport, MA	2016-09-27	2016	Fall	Restored 1	3	2_Transition	2.3	M	21
Seaview, Rockport, MA	2016-09-27	2016	Fall	Restored 1	3	2_Transition	2.3	D	20
Seaview, Rockport, MA	2016-09-27	2016	Fall	Restored 1	3	3_No_Phragmites	3.3	S	29
Seaview, Rockport, MA	2016-09-27	2016	Fall	Restored 1	3	3_No_Phragmites	3.3	M	25
Seaview, Rockport, MA	2016-09-27	2016	Fall	Restored 1	3	3_No_Phragmites	3.3	D	10
Seaview, Rockport, MA	2016-09-28	2016	Fall	Restored 1	2	1_Phragmites	1.2	S	20
Seaview, Rockport, MA	2016-09-28	2016	Fall	Restored 1	2	1_Phragmites	1.2	M	10
Seaview, Rockport, MA	2016-09-28	2016	Fall	Restored 1	2	1_Phragmites	1.2	D	10
Seaview, Rockport, MA	2016-09-28	2016	Fall	Restored 1	2	2_Transition	2.2	S	20
Seaview, Rockport, MA	2016-09-28	2016	Fall	Restored 1	2	2_Transition	2.2	M	8
Seaview, Rockport, MA	2016-09-28	2016	Fall	Restored 1	2	2_Transition	2.2	D	17
Seaview, Rockport, MA	2016-09-28	2016	Fall	Restored 1	2	3_No_Phragmites	3.2	S	30
Seaview, Rockport, MA	2016-09-28	2016	Fall	Restored 1	2	3_No_Phragmites	3.2	M	25
Seaview, Rockport, MA	2016-09-28	2016	Fall	Restored 1	2	3_No_Phragmites	3.2	D	20
Seaview, Rockport, MA	2016-09-28	2016	Fall	Restored 1	3	2_Transition	2.3	S	26
Seaview, Rockport, MA	2016-09-28	2016	Fall	Restored 1	3	2_Transition	2.3	M	15
Seaview, Rockport, MA	2016-09-28	2016	Fall	Restored 1	3	2_Transition	2.3	D	20
Seaview, Rockport, MA	2016-09-28	2016	Fall	Restored 1	3	3_No_Phragmites	3.3	S	30
Seaview, Rockport, MA	2016-09-28	2016	Fall	Restored 1	3	3_No_Phragmites	3.3	M	24
Seaview, Rockport, MA	2016-09-28	2016	Fall	Restored 1	3	3_No_Phragmites	3.3	D	14
Seaview, Rockport, MA	2017-09-14	2017	Fall	Restored 1	2	1_Phragmites	1.2	M	10
Seaview, Rockport, MA	2017-09-14	2017	Fall	Restored 1	2	1_Phragmites	1.2	D	17
Seaview, Rockport, MA	2017-09-14	2017	Fall	Restored 1	2	2_Transition	2.2	D	30
Seaview, Rockport, MA	2017-09-14	2017	Fall	Restored 1	2	3_No_Phragmites	3.2	S	40
Seaview, Rockport, MA	2017-09-14	2017	Fall	Restored 1	2	3_No_Phragmites	3.2	M	25
Seaview, Rockport, MA	2017-09-14	2017	Fall	Restored 1	2	3_No_Phragmites	3.2	D	20
Seaview, Rockport, MA	2017-09-14	2017	Fall	Restored 1	3	2_Transition	2.3	M	21
Seaview, Rockport, MA	2017-09-14	2017	Fall	Restored 1	3	2_Transition	2.3	D	25
Seaview, Rockport, MA	2017-09-14	2017	Fall	Restored 1	3	3_No_Phragmites	3.3	S	31
Seaview, Rockport, MA	2017-09-14	2017	Fall	Restored 1	3	3_No_Phragmites	3.3	M	27
Seaview, Rockport, MA	2017-09-14	2017	Fall	Restored 1	3	3_No_Phragmites	3.3	D	24
Seaview, Rockport, MA	2018-09-13	2018	Fall	Restored 1	3	2_Transition	1.3	S	20
Seaview, Rockport, MA	2018-09-13	2018	Fall	Restored 1	3	2_Transition	1.3	M	14
Seaview, Rockport, MA	2018-09-13	2018	Fall	Restored 1	3	2_Transition	1.3	D	14
Seaview, Rockport, MA	2018-09-13	2018	Fall	Restored 1	3	3_No_Phragmites	3.3	S	28
Seaview, Rockport, MA	2018-09-13	2018	Fall	Restored 1	3	3_No_Phragmites	3.3	M	28
Seaview, Rockport, MA	2018-09-13	2018	Fall	Restored 1	3	3_No_Phragmites	3.3	D	20
Seaview, Rockport, MA	2018-09-14	2018	Fall	Restored 1	2	1_Phragmites	1.2	S	30
Seaview, Rockport, MA	2018-09-14	2018	Fall	Restored 1	2	1_Phragmites	1.2	M	10
Seaview, Rockport, MA	2018-09-14	2018	Fall	Restored 1	2	1_Phragmites	1.2	D	12
Seaview, Rockport, MA	2018-09-14	2018	Fall	Restored 1	2	2_Transition	2.2	S	25
Seaview, Rockport, MA	2018-09-14	2018	Fall	Restored 1	2	2_Transition	2.2	M	20
Seaview, Rockport, MA	2018-09-14	2018	Fall	Restored 1	2	2_Transition	2.2	D	19
Seaview, Rockport, MA	2018-09-14	2018	Fall	Restored 1	2	3_No_Phragmites	3.2	S	30
Seaview, Rockport, MA	2018-09-14	2018	Fall	Restored 1	2	3_No_Phragmites	3.2	M	30
Seaview, Rockport, MA	2018-09-14	2018	Fall	Restored 1	2	3_No_Phragmites	3.2	D	25
Seaview, Rockport, MA	2018-09-14	2018	Fall	Restored 1	3	2_Transition	2.3	S	25
Seaview, Rockport, MA	2018-09-14	2018	Fall	Restored 1	3	2_Transition	2.3	M	15

[truncated: 2 more sheets: Gloucester_MillPond, Standard Error]
